# Supplementary material for: Health-related quality of life of middle-aged and elderly people with hypertension: A cross-sectional survey from a rural area in China
Source: PLoS One. 2021 Feb 2;16(2):e0246409. doi: 10.1371/journal.pone.0246409 (PMC7853450; doi:10.1371/journal.pone.0246409)
Supplement: S1 Data — (XLSX) [file pone.0246409.s003.xlsx]

## Sheet: DATA
A1	A2	A3	A4	A5	A6	A7	A8a糖尿病	A8b心脏病	A8c高血脂	A8d肾脏疾病	A8e关节炎风湿病	A8f脑卒中	A8g眼底出血	A8h慢阻肺	A8i其他	B1	B2	B3	B4	C1	C2	C3	C4	C5	C6	C7	C8	C9	C10	C11	C12	D1	D2	D3	D4	D5a	D5b	D5c	D5d	D5e	D5f	D5g	D5h	D5i	D5j	D6	D7	D8	D9
1	1957	2	1	1	1	1	0	0	0	0	0	0	0	0	0	2	1	1	1	4	2	1	1	1	2	2	4	2	3	5	5	22	30	6.5	8	0	1	3	0	0	0	0	2	1	0	1	1	2	2
2	1952	2	1	1	2	1	0	0	0	0	0	1	0	0	0	1	2	2	2	1	3	3	2	2	2	2	2	1	1	6	6	17.5	30	4.5	2.5	0	3	0	3	0	0	0	3	3	3	3	1	3	2
1	1955	1	1	1	3	1	1	0	0	0	1	0	0	0	0	1	1	2	2	5	1	1	1	1	1	1	5	5	5	2	2	19	20	6	10	0	2	3	2	3	0	0	3	3	0	2	1	3	2
2	1936	1	2	1	1	1	0	1	0	0	0	0	0	0	0	1	2	2	2	4	2	2	1	1	2	2	6	1	2	6	5	20.5	60	6	7.5	3	3	3	3	0	0	0	2	3	0	3	1	1	0
2	1946	1	2	1	1	1	0	0	0	0	0	0	0	0	0	1	2	2	1	2	2	2	2	2	2	2	2	3	2	5	5	22	5	7.5	9.5	0	0	0	0	0	0	0	2	0	0	1	1	2	3
2	1966	2	2	1	1	1	0	0	0	1	0	0	0	0	0	1	2	2	1	5	1	1	1	1	1	1	5	5	6	1	6	20	60	8	11	3	3	3	3	3	3	3	3	3	0	4	1	3	3
2	1967	2	2	2	1	1	0	0	0	0	1	0	0	0	0	2	2	2	1	5	1	2	1	1	1	1	5	4	4	3	4	22	30	7	8	1	2	1	2	2	0	2	2	2	0	3	1	2	2
1	1947	3	2	1	1	1	0	0	0	0	0	0	0	0	0	2	2	2	1	4	2	2	2	2	2	2	2	3	3	5	5	22	10	6.5	7	1	2	2	0	2	0	0	2	0	0	2	1	1	1
2	1968	2	2	1	1	1	1	0	1	0	0	0	0	0	0	2	2	2	2	2	2	2	1	1	1	2	2	2	2	5	5	22	5	6	8	1	2	1	2	2	1	1	1	3	3	1	1	2	0
2	1942	1	2	1	1	1	1	0	0	0	0	0	0	0	0	2	2	2	2	4	2	1	1	1	1	1	3	3	4	4	3	21	30	7	9	1	1	2	0	2	0	0	0	0	0	2	1	2	2
2	1965	2	2	1	1	1	0	0	0	0	0	0	0	0	0	2	2	2	1	4	2	2	1	1	2	2	2	1	1	6	2	21	35	7	8	2	3	3	0	3	0	0	3	3	3	2	1	0	1
2	1958	3	2	1	1	1	0	0	0	0	1	0	0	0	0	3	2	2	2	5	3	3	1	1	2	2	3	4	2	4	6	22	30	6	7.5	3	2	2	0	3	0	3	0	0	0	2	1	1	1
2	1953	2	2	1	1	1	0	0	0	0	0	0	0	0	0	3	2	2	2	5	2	2	1	1	1	1	3	5	4	2	6	20.5	60	5.5	8	3	0	3	0	0	0	3	0	3	0	4	1	3	3
2	1947	3	2	1	1	2	0	0	1	0	1	0	0	1	0	3	2	2	2	5	1	1	1	1	1	1	4	3	5	5	4	21.5	120	5	7	3	3	3	3	3	0	3	3	3	0	3	1	3	3
2	1952	3	2	1	1	1	0	0	0	0	1	0	0	0	0	3	2	2	1	4	2	2	1	1	1	1	3	3	3	4	4	21	5	6	8	1	2	3	0	0	0	0	2	1	0	2	1	0	0
1	1949	2	2	2	1	1	0	0	0	0	0	0	0	0	0	3	2	2	1	3	2	2	2	2	2	2	6	2	2	5	6	22	5	6.5	8	0	0	3	0	3	0	0	2	0	0	1	1	0	0
1	1942	2	2	1	1	1	0	0	0	0	0	0	0	0	0	3	2	2	1	3	1	1	1	1	1	1	5	3	3	5	1	21	45	5	8	3	2	3	2	3	1	1	0	3	0	3	1	0	2
2	1969	2	2	2	1	1	0	0	0	0	0	0	0	0	0	3	2	2	1	4	2	2	1	1	1	1	2	2	2	5	6	22	60	6	7	3	3	3	2	3	0	0	2	0	0	4	1	0	1
2	1953	2	2	1	1	1	1	0	0	0	0	0	0	0	0	3	2	2	1	3	3	1	2	2	2	2	3	2	3	3	4	22	20	6	7	2	2	0	0	0	0	0	2	1	0	2	1	1	1
2	1970	1	2	1	1	1	0	0	0	0	0	0	0	0	0	3	2	2	2	1	3	3	2	2	2	2	1	1	1	6	6	21.5	5	5	8.5	0	3	0	0	0	1	0	0	0	3	1	1	0	0
2	1958	1	2	1	1	1	0	0	0	0	0	0	0	0	0	3	2	2	2	2	3	3	2	2	2	2	2	1	1	5	6	24	30	4	4	2	2	2	0	0	0	0	0	0	0	1	1	0	0
2	1943	2	2	1	1	3	0	0	0	0	0	0	0	0	0	3	2	2	2	2	3	3	2	2	2	2	2	1	5	5	5	22	30	5	6.5	0	3	0	0	0	0	0	3	0	0	2	1	0	0
2	1949	2	2	1	1	1	0	0	0	0	1	0	0	0	0	3	2	2	1	2	3	3	2	2	2	1	2	3	3	3	4	22.5	60	6.5	5	0	0	0	0	0	0	3	1	1	0	2	1	0	1
2	1948	2	2	1	1	1	0	0	0	0	0	0	0	0	0	3	2	2	1	4	3	3	2	2	2	2	2	1	1	6	6	20.5	5	5	8.5	0	0	3	3	0	0	0	0	3	0	1	1	0	0
2	1968	2	2	2	1	3	0	0	0	0	0	0	0	0	0	3	2	2	1	2	3	3	2	2	2	2	1	1	2	6	6	22	20	6	8	0	1	3	2	3	0	0	1	0	0	2	1	1	0
2	1945	3	2	1	1	1	0	0	0	0	0	0	0	0	0	3	2	2	1	2	2	2	1	1	1	1	3	3	3	3	5	23	60	5	6	3	2	2	1	1	1	1	1	2	0	2	1	2	2
2	1943	3	2	1	1	1	0	0	0	0	1	0	0	0	0	3	2	2	1	4	2	2	1	1	1	1	3	1	1	3	4	20	60	6	7	3	3	3	0	0	0	3	2	3	0	2	1	3	2
1	1943	2	2	2	1	1	0	0	0	0	0	0	0	0	0	3	2	2	1	1	3	3	2	2	2	2	6	1	1	5	5	23	5	5	4.5	0	3	3	0	3	0	0	0	0	0	3	1	0	1
1	1951	2	2	1	1	1	0	0	0	0	0	0	0	0	0	1	1	2	1	5	1	1	2	2	1	1	2	5	3	3	2	21	30	5	8	0	2	0	2	3	0	0	1	0	0	2	1	2	1
1	1951	2	2	2	1	3	0	0	0	0	0	0	0	0	0	3	1	2	1	2	3	3	1	1	2	2	2	1	4	5	6	21	20	7.5	10.5	2	3	3	3	3	0	0	3	0	0	1	1	2	1
1	1970	2	2	2	1	1	0	0	0	0	0	0	0	0	0	3	1	2	1	4	1	1	1	1	1	1	2	2	2	5	5	22	30	7	8.5	1	3	3	0	0	0	0	0	0	3	2	1	2	3
1	1968	2	2	1	1	1	0	0	0	0	1	0	0	0	0	3	1	2	1	4	3	3	2	2	2	2	3	5	2	5	2	23	5	6	7	0	3	3	0	0	0	0	0	2	0	2	1	2	2
1	1936	2	2	1	1	1	0	0	0	0	1	0	0	0	0	3	1	2	1	3	2	2	1	1	2	2	4	2	2	5	5	20.5	5	7	9	0	0	0	0	0	0	0	0	0	0	1	1	0	0
1	1936	3	2	2	1	1	0	0	0	0	0	1	0	0	0	3	2	2	1	4	1	3	2	1	1	1	2	4	5	3	2	21	50	7	10	2	0	3	0	0	0	0	3	0	0	2	1	3	0
1	1945	1	2	1	1	1	0	1	0	0	0	0	0	1	0	1	2	2	2	4	2	2	1	1	2	2	3	3	2	5	5	22	20	6	8	2	3	3	0	0	0	0	0	2	0	2	1	1	1
1	1956	1	2	2	1	1	1	0	1	1	1	0	0	1	0	2	2	2	2	5	1	1	1	1	1	1	5	5	2	3	3	19.5	30	6.5	9.5	3	3	3	3	3	0	3	3	3	0	3	1	3	3
1	1953	2	2	2	1	1	0	0	0	0	0	0	0	0	0	3	1	2	1	3	2	1	1	1	1	1	3	2	1	5	5	22	15	6	8	3	3	3	0	3	0	0	1	0	0	2	1	0	0
2	1952	2	2	1	1	2	1	0	0	0	0	0	0	0	0	2	2	1	2	4	1	1	1	1	2	2	3	3	4	4	3	23	5	6.5	7.5	0	0	1	1	1	0	2	2	1	0	2	1	2	1
1	1945	2	2	2	1	1	0	0	0	0	1	0	0	0	0	3	2	1	2	1	3	3	2	2	1	2	2	2	2	5	5	20	30	5	8	1	2	2	0	3	0	0	0	0	0	1	1	0	0
1	1961	1	2	3	1	3	0	0	0	0	0	0	0	0	0	3	1	1	1	4	3	3	2	2	2	2	1	2	2	5	6	22	20	6	7.5	1	3	2	0	3	0	3	2	1	0	2	1	1	1
1	1949	2	2	1	1	3	0	0	0	0	0	0	0	0	0	3	2	1	1	3	3	1	1	1	2	2	4	1	2	6	5	23.5	5	3.5	4	0	1	1	0	0	3	3	2	3	0	3	1	1	1
1	1954	1	2	1	1	1	0	1	0	0	0	0	0	0	0	3	2	1	2	3	1	1	1	1	2	2	4	1	1	4	3	22	20	8.5	10	2	3	1	2	0	0	0	0	0	0	2	1	1	1
1	1954	1	2	1	1	1	0	0	0	1	0	0	0	0	0	1	1	1	1	4	2	2	2	2	2	2	5	2	2	5	1	21	60	5	7	3	0	0	2	3	0	0	3	2	0	3	1	2	1
1	1968	3	2	2	1	1	0	0	0	0	0	0	0	0	0	3	1	1	1	4	3	3	2	2	2	2	2	1	1	5	5	19.5	30	5	8	3	3	3	0	2	0	0	0	3	0	4	1	0	0
1	1949	1	2	1	1	2	0	0	0	0	1	0	0	1	0	3	1	1	1	4	3	3	2	2	2	2	2	1	2	6	6	22.5	0	5	6.5	0	0	2	3	0	0	0	0	0	0	1	1	0	0
1	1935	3	2	1	1	1	0	0	0	0	0	0	0	0	0	3	1	1	1	3	3	2	2	2	2	2	2	2	1	5	1	23	60	6.5	7.5	3	3	3	0	2	1	1	0	0	0	1	1	0	0
1	1949	1	2	1	1	1	0	0	0	0	0	0	0	0	0	3	1	1	1	3	3	3	2	2	1	1	2	4	5	4	4	20.5	10	4.5	8	0	0	0	0	3	0	0	0	0	0	1	1	3	3
2	1958	1	2	1	1	1	1	0	0	0	1	0	0	0	0	1	2	2	2	5	2	1	1	1	2	2	4	3	4	4	5	22.5	30	6.5	7.5	2	3	3	3	3	2	0	3	3	0	2	1	1	1
2	1953	1	2	1	1	1	0	0	0	0	0	0	0	0	0	1	2	2	2	2	2	2	2	2	2	2	1	2	2	5	5	22	30	6	7.5	2	3	2	3	0	0	0	0	0	0	2	1	1	0
2	1971	2	2	1	1	1	0	0	0	0	0	0	0	0	0	1	2	2	1	4	1	1	1	1	1	1	2	2	2	5	4	22	5	7	9	0	3	3	0	0	3	3	3	3	3	3	1	3	1
2	1962	3	2	2	1	1	0	0	0	0	1	0	0	0	0	1	2	2	1	4	1	1	1	1	2	2	3	3	3	5	5	23	10	6	7	0	0	0	0	0	0	0	0	3	0	2	1	0	0
1	1941	3	2	3	1	1	0	0	1	0	0	0	0	0	0	1	2	2	1	5	1	1	1	1	1	1	3	2	2	5	2	22	120	6	7	2	1	0	2	3	0	0	3	0	0	3	1	1	1
2	1941	3	2	1	1	1	0	0	0	0	1	0	0	0	0	1	2	2	1	5	2	1	1	1	1	1	4	4	4	4	1	21	60	6	8	0	3	3	0	3	0	0	2	2	0	2	1	2	2
1	1948	2	2	1	1	1	0	0	0	0	1	0	0	0	0	2	2	2	2	5	2	1	1	1	2	2	4	4	4	4	5	20.5	60	4.3	7	3	2	2	0	2	0	0	0	2	0	3	1	0	0
2	1942	2	2	1	1	1	0	0	0	0	1	0	0	0	0	3	2	2	2	4	1	1	1	1	2	2	2	2	3	5	3	22	120	6	7	3	2	0	0	3	0	0	3	0	0	3	1	1	3
2	1957	2	2	2	1	1	0	0	0	0	0	0	0	0	0	1	2	2	1	3	1	1	1	1	1	2	1	1	3	5	5	21	5	6	9	0	3	3	0	3	0	0	0	0	0	1	1	2	3
2	1964	2	2	1	1	1	0	0	0	0	1	0	0	0	0	1	2	2	1	4	1	1	1	1	1	1	5	4	4	4	4	22	60	6	6.5	3	3	2	0	2	0	0	2	3	0	2	1	2	2
2	1957	2	2	1	1	1	0	0	0	0	1	0	0	0	0	1	2	2	1	5	3	2	2	2	2	2	3	1	5	5	5	22	0	7	9	0	2	2	0	3	0	0	2	0	0	1	1	2	1
2	1968	2	2	1	1	1	0	0	0	0	1	0	0	0	0	2	2	2	2	4	2	1	1	1	1	1	3	5	5	2	3	22	120	8.5	3	3	1	0	0	0	0	0	0	3	0	2	1	2	2
2	1961	1	2	3	1	1	0	0	0	0	1	0	0	0	0	2	2	2	2	4	3	2	2	2	2	2	3	4	4	4	6	22	5	6	8	0	2	2	1	0	0	1	0	0	0	2	1	2	1
2	1938	2	2	1	1	1	0	0	0	0	1	0	0	0	0	2	2	2	1	4	2	1	1	1	2	2	3	1	2	5	6	21	60	6.5	8	3	2	3	0	0	0	0	0	2	0	1	1	1	1
2	1964	1	2	1	1	1	1	0	0	0	1	0	0	0	0	2	2	2	2	4	2	2	1	1	1	1	2	4	4	4	2	20	30	6	10	1	2	3	2	3	0	0	3	3	0	3	1	3	2
2	1967	2	2	2	1	1	0	0	0	0	0	0	0	0	0	3	2	2	2	4	1	1	1	1	2	2	5	5	5	1	4	23	60	6	7	3	3	3	0	3	3	3	3	0	0	3	1	3	3
2	1964	2	2	1	1	1	0	0	0	0	1	0	0	0	0	3	2	2	2	4	2	2	1	1	1	1	3	2	5	5	4	23	30	5	5.5	3	3	2	0	0	3	3	3	0	0	2	1	3	3
2	1963	2	2	2	1	1	0	0	0	0	1	0	0	0	0	3	2	2	2	4	2	1	1	1	2	2	4	3	4	4	4	23	30	5.5	6	2	0	0	1	0	0	2	0	2	0	3	1	2	2
2	1962	2	2	1	1	2	1	0	0	0	0	0	0	0	0	3	2	2	2	3	2	2	1	1	1	1	3	4	2	5	6	22	120	4.5	5	3	3	3	0	0	0	3	0	3	0	3	1	3	2
2	1948	2	2	1	1	1	0	0	0	0	0	0	0	0	0	3	2	2	2	3	3	3	2	2	1	2	6	3	3	6	6	22	2	6	8	0	0	3	0	0	0	0	0	0	0	2	1	0	0
1	1947	2	2	1	1	1	0	0	0	0	0	0	0	0	0	3	2	2	2	3	2	2	2	2	2	2	3	2	2	5	6	22	90	6	6	3	3	3	0	3	0	0	3	2	0	3	2	1	1
2	1935	2	2	1	1	1	0	0	0	0	1	1	1	1	0	3	2	2	2	4	2	1	1	1	2	2	3	2	4	5	5	21	120	6	7	3	3	3	0	0	0	0	2	0	0	3	1	2	2
2	1954	2	2	1	1	1	0	0	0	0	0	0	0	0	0	3	2	2	1	4	2	2	1	1	1	1	4	4	4	3	4	22	5	5	7	0	0	0	0	0	0	0	1	0	0	2	1	1	1
2	1953	2	2	1	1	1	1	0	0	1	1	1	0	0	0	3	2	2	1	4	2	1	1	1	2	2	3	2	3	6	6	22	0	5	7	1	3	3	0	0	0	0	3	0	0	2	1	1	1
1	1945	2	2	1	1	1	1	0	0	0	0	0	0	0	0	3	2	2	1	4	2	3	2	2	2	2	4	3	4	4	4	21	5	5.5	9	0	1	1	1	1	0	1	1	2	0	2	1	1	1
1	1941	3	2	2	1	1	0	0	0	0	1	0	0	0	0	3	2	2	1	4	2	2	1	1	1	1	3	5	4	2	4	22	120	6	6	3	0	0	0	0	0	0	0	3	0	2	1	1	1
2	1935	2	2	1	1	1	0	0	0	0	1	0	0	0	0	3	2	2	1	4	1	1	1	1	2	2	5	1	4	6	1	21	30	5.5	8.5	0	3	0	0	0	3	3	1	3	0	2	1	3	3
1	1967	1	2	1	1	1	0	0	0	0	1	0	0	0	0	3	2	2	2	4	3	3	2	2	1	1	5	5	5	2	4	22	60	5	6	3	0	0	3	3	1	2	1	3	0	3	1	0	0
2	1962	1	2	1	1	1	0	0	0	0	0	0	0	0	0	3	2	2	2	4	1	1	1	1	2	2	5	1	1	5	2	22	5	5	7	1	3	3	0	3	0	0	0	3	0	3	1	0	0
1	1961	2	2	1	1	1	0	0	0	0	0	0	1	0	0	3	2	2	2	3	2	2	1	1	2	2	1	2	2	5	4	20	20	6	10	0	3	3	2	3	0	0	3	0	0	3	1	1	1
2	1961	2	2	1	1	1	0	0	0	0	0	0	0	0	0	3	2	2	2	2	3	3	2	2	2	2	6	2	1	5	6	22	5	6	8	1	3	2	0	3	0	0	2	0	0	2	1	0	0
1	1960	1	2	1	1	1	1	0	0	0	0	0	0	0	0	3	2	2	2	5	2	1	1	1	1	1	5	5	5	2	2	20.5	5	6	9.5	0	2	3	0	0	3	3	3	0	0	1	1	0	3
2	1956	1	2	1	1	1	0	0	0	0	1	0	0	0	0	3	2	2	2	4	3	2	1	1	1	2	2	3	3	2	6	21	30	7	10	0	3	3	0	3	0	0	0	3	0	2	1	2	1
2	1953	3	2	1	1	1	0	0	0	0	0	0	0	0	0	3	2	2	2	4	1	1	1	1	2	2	4	3	4	5	5	23	120	6	7	3	3	3	0	0	2	0	1	3	0	2	1	2	2
2	1946	2	2	1	1	1	0	0	0	0	0	0	0	0	0	3	2	2	2	5	1	1	1	1	1	1	6	5	5	3	3	21	5	5	4	0	3	3	3	0	0	0	3	0	0	3	1	3	3
2	1943	3	2	1	1	1	0	0	0	0	1	0	0	0	0	3	2	2	2	4	1	1	1	1	1	1	5	3	5	5	3	21	30	6.5	9.5	2	3	3	1	3	0	0	0	3	0	3	1	3	3
1	1957	2	2	1	1	1	0	0	0	0	0	0	0	0	0	3	2	2	1	2	1	1	1	1	1	2	6	2	1	5	5	22	5	6	8	0	2	3	0	2	0	0	0	0	0	1	1	2	1
2	1954	2	2	1	1	2	0	0	0	0	0	0	0	0	0	3	2	2	1	5	2	2	1	1	1	1	3	1	1	5	6	19.5	180	6	4	0	3	3	3	3	0	0	3	0	0	4	1	3	3
2	1954	1	2	1	1	1	0	0	0	0	1	0	0	0	0	3	2	2	1	2	3	3	1	1	2	2	2	1	1	2	5	21	5	5	8	0	3	3	1	1	0	0	0	0	0	1	1	0	0
1	1949	3	2	1	1	1	0	0	0	0	1	0	0	0	0	3	2	2	1	3	3	3	2	2	2	2	2	2	2	5	6	22	5	5.5	7.5	0	2	3	0	2	1	1	0	0	0	2	1	0	1
2	1945	2	2	1	1	2	0	0	0	0	0	0	0	0	0	3	2	2	1	2	2	1	1	1	2	2	3	1	1	5	5	21	5	3.5	6.5	0	3	3	0	2	0	0	3	0	0	2	1	3	1
1	1944	1	2	1	1	1	0	0	0	0	1	0	0	0	0	3	2	2	1	2	2	1	1	1	2	2	3	1	4	6	6	21.5	15	6	8.5	0	3	3	0	0	0	2	0	3	0	2	1	0	0
1	1959	2	2	2	1	3	0	0	0	1	0	0	0	0	0	2	2	2	2	5	1	1	1	1	1	1	5	4	4	4	6	21	30	8	7	1	1	3	0	3	3	3	0	0	0	3	1	1	1
1	1947	1	2	1	1	1	1	0	0	0	0	0	0	0	0	1	1	2	2	5	1	1	1	1	1	1	5	5	5	3	1	22	20	5	7	3	0	0	0	0	2	2	0	0	0	2	1	2	1
1	1972	2	2	3	1	2	0	0	0	0	0	0	0	0	0	2	1	2	1	5	3	3	2	2	2	2	4	1	1	5	6	24	5	6.5	6	0	0	1	0	3	0	0	0	0	0	1	1	1	1
2	1953	1	2	1	1	1	0	0	0	0	0	0	0	0	0	3	1	2	2	3	2	2	1	1	1	1	2	2	2	5	5	22	90	5.5	4	3	3	2	0	2	0	3	2	0	0	3	1	1	1
1	1953	1	2	2	1	3	0	0	0	0	0	0	0	0	0	3	1	2	1	5	3	3	2	2	1	1	2	4	4	3	4	22.5	30	6.5	7.5	3	0	0	3	3	0	0	1	0	1	1	1	3	3
1	1954	2	2	1	1	1	0	0	1	0	0	0	0	0	0	3	2	2	1	3	3	3	2	2	2	2	3	1	1	6	1	20.5	30	5.5	8.5	2	2	2	0	3	0	0	2	1	0	2	1	0	0
1	1945	3	2	1	1	1	0	0	0	0	1	0	0	0	0	3	2	2	1	2	2	2	2	2	2	1	2	2	2	5	5	21	20	5	8.5	0	3	3	0	0	0	0	0	0	0	2	1	1	1
1	1968	3	2	1	1	1	0	0	0	0	0	1	0	0	0	1	2	2	2	5	1	1	1	1	1	1	5	4	4	4	3	22	90	5.5	3	3	2	3	2	2	0	0	0	3	0	3	1	3	3
1	1953	1	2	3	1	1	0	0	0	0	1	1	0	0	0	3	2	2	1	3	2	2	1	1	2	2	2	2	2	5	5	21.5	30	6.5	8.5	0	0	3	0	2	0	0	0	0	0	2	1	1	1
1	1965	2	2	2	1	1	0	0	0	0	0	0	0	0	0	1	1	2	1	3	1	1	1	1	2	2	4	4	5	5	6	22.5	120	6	6	3	3	3	0	0	0	0	3	3	0	3	1	3	2
1	1949	2	2	1	1	1	0	0	0	0	1	0	0	0	0	3	1	2	2	4	1	1	1	1	1	1	5	4	4	3	3	22	150	7	6.5	3	3	0	3	3	0	3	2	3	0	4	1	3	3
1	1951	2	2	1	1	1	0	0	0	0	1	0	0	0	0	3	1	2	2	5	2	1	1	1	1	1	4	5	5	1	1	23.5	30	6	6	3	3	3	3	3	0	3	3	3	0	4	1	3	3
1	1947	2	2	1	1	1	0	0	0	0	0	0	0	0	0	3	1	2	1	4	2	2	1	1	2	2	2	2	2	5	5	22.5	120	7.5	8	3	3	3	0	3	0	0	3	0	0	2	1	3	2
2	1967	2	2	2	1	1	0	0	0	0	0	0	0	0	0	1	2	1	1	4	3	3	2	2	2	2	2	1	4	5	6	22	120	6.5	6.5	3	3	1	0	3	0	0	2	0	2	3	1	3	3
1	1968	2	2	3	1	1	0	0	0	0	0	0	0	0	0	3	2	1	1	4	3	3	2	2	2	2	5	1	1	5	6	22.5	5	6.5	8	0	1	3	0	2	0	0	3	1	0	1	1	3	1
1	1952	1	2	2	1	1	0	1	0	0	0	0	0	0	0	1	2	1	1	3	3	3	2	2	2	2	2	2	4	5	6	22	5	6.5	7.5	1	3	3	0	2	0	1	2	1	0	2	1	2	2
1	1935	3	2	1	1	1	0	0	0	0	0	0	0	0	0	1	1	1	2	4	1	1	1	1	2	2	2	3	4	4	2	19	60	6	10	2	3	3	3	3	0	0	3	1	0	3	2	1	2
1	1936	2	2	1	1	1	0	0	0	0	1	0	0	0	0	3	1	1	1	3	2	2	2	2	2	2	2	2	3	5	4	21	30	5	7	1	1	2	0	1	0	1	1	1	0	2	1	1	1
1	1945	3	2	1	1	1	0	0	0	0	0	0	0	1	0	3	1	1	1	3	2	2	2	2	2	2	6	1	6	6	6	22	120	6.5	7.5	3	3	0	3	3	0	3	0	0	0	3	1	3	3
1	1944	2	2	1	1	1	0	0	0	0	0	0	0	0	0	3	1	1	1	5	1	1	1	1	1	1	3	4	4	4	5	21	90	6	7	3	3	3	0	0	0	3	1	2	3	3	1	1	1
1	1929	1	2	1	1	1	0	0	0	0	1	0	0	1	0	3	1	1	1	4	2	3	2	1	2	2	3	3	1	5	6	20	10	6	10	0	3	3	0	3	0	0	2	3	0	1	1	2	1
2	1969	1	2	1	1	2	0	0	0	0	0	0	0	0	0	3	2	1	2	5	2	2	1	1	1	1	4	5	5	2	2	21	60	5	5	3	3	3	0	3	3	0	2	3	3	3	1	3	3
1	1964	2	2	2	1	1	0	0	0	0	0	0	0	0	0	3	2	1	1	4	3	2	1	1	1	1	3	3	3	4	5	22	60	6	7	3	3	1	3	3	2	2	1	1	0	4	1	3	3
1	1954	1	2	1	1	1	0	0	0	0	1	0	0	0	0	3	2	1	1	3	2	2	1	1	2	2	2	4	2	4	6	20	30	5	8.5	2	3	3	0	0	0	0	0	1	0	3	1	0	0
1	1958	3	2	1	1	2	0	0	0	0	0	0	0	0	0	1	2	1	2	4	3	2	1	1	2	2	6	4	2	5	6	20.5	60	5.5	9	2	3	3	0	0	0	0	0	0	0	2	1	2	2
1	1940	3	2	1	1	2	0	0	0	0	1	0	0	0	0	1	1	1	1	5	1	1	1	1	2	2	5	2	2	4	5	20	40	7	10	1	2	0	0	0	0	0	3	3	0	3	1	2	2
1	1971	2	2	1	1	1	0	0	0	0	0	0	0	0	0	3	1	1	1	3	3	3	1	1	1	1	4	4	4	4	3	21	90	5	5	0	1	1	0	0	0	3	2	3	0	2	2	2	2
1	1965	2	2	2	1	2	0	0	0	0	0	0	0	0	0	3	1	1	1	5	1	1	1	1	2	2	5	2	5	5	6	21	60	6	6	3	3	3	0	3	0	0	3	0	0	3	1	1	2
1	1955	2	2	2	1	1	0	0	0	0	0	0	0	0	0	3	1	1	1	4	2	1	1	1	2	2	4	1	4	6	5	21	60	6	8	3	3	0	3	1	0	0	2	3	0	2	1	3	1
1	1949	3	2	1	1	1	0	0	0	0	0	0	0	0	0	3	1	1	1	3	3	3	2	2	2	2	3	1	2	6	6	22	60	5	6	3	0	0	0	0	0	0	0	0	0	1	1	0	0
1	1949	1	2	1	1	1	0	0	0	0	0	0	0	0	0	3	1	1	1	4	3	3	2	2	2	2	2	1	1	6	6	24	20	6	6.5	2	3	2	0	0	0	0	0	0	0	3	1	0	0
2	1969	3	2	1	2	2	0	0	0	0	1	0	0	0	0	1	2	2	2	4	2	1	1	1	1	1	3	2	4	5	5	22	60	7	8	2	3	3	0	2	0	0	3	0	0	2	1	1	1
2	1966	3	2	1	2	1	0	0	0	0	1	0	0	0	0	1	2	2	2	5	2	1	1	1	1	1	3	2	3	5	5	20	60	5.5	8.5	2	3	3	0	3	0	0	2	0	0	2	1	1	1
2	1948	2	2	1	2	1	0	0	0	0	0	0	0	0	0	1	2	2	2	4	2	2	2	2	1	1	2	3	4	5	5	22	10	6	8	2	3	3	0	3	0	0	2	0	0	2	1	2	2
2	1948	1	2	2	2	1	0	0	0	0	0	0	0	0	0	1	2	2	1	4	2	2	2	2	2	2	3	4	4	4	4	22.5	5	6	7.5	0	3	3	0	0	0	0	1	3	0	2	1	0	0
1	1957	1	2	1	2	1	0	0	0	0	1	0	0	0	0	1	2	2	1	5	1	1	2	2	2	2	2	3	2	4	2	23	60	8	9	3	2	3	2	3	0	0	0	0	0	3	1	2	1
2	1945	1	2	1	2	1	0	0	0	0	0	0	0	0	0	1	2	2	1	3	2	2	2	2	2	2	3	5	2	3	5	19.5	60	5.5	9	3	0	0	0	3	0	3	2	3	0	4	1	3	3
2	1947	2	2	1	2	1	0	0	0	0	0	0	0	0	0	1	2	2	2	5	1	1	1	1	1	1	5	4	5	2	4	19.5	180	7	8	3	3	3	0	0	0	0	0	3	3	3	1	1	2
1	1942	2	2	1	2	2	1	0	0	0	0	0	0	0	0	1	2	2	2	4	2	2	1	1	1	1	4	4	4	3	5	22	5	7	9	2	3	3	1	3	0	0	3	3	3	2	1	3	3
1	1939	2	2	1	2	1	0	0	0	0	0	0	0	0	0	1	2	2	2	4	1	1	1	1	1	1	4	3	5	1	6	20	150	5.5	9.5	0	3	3	0	0	0	0	1	0	0	2	1	3	3
2	1970	2	2	2	2	2	0	0	0	0	0	0	0	0	0	1	2	2	1	4	3	3	2	2	2	2	2	2	2	5	6	22	20	6	8	0	0	1	0	0	0	0	1	0	0	2	1	1	0
2	1955	2	2	1	2	1	0	0	0	1	1	0	0	0	0	1	2	2	1	5	1	1	1	1	1	1	5	4	4	5	5	21	30	6	9	0	1	3	2	3	0	0	3	0	0	3	1	1	1
2	1945	2	2	1	2	1	0	0	0	0	0	0	0	0	0	1	2	2	1	4	2	2	1	1	1	1	4	5	5	2	3	20	10	10.5	9	1	3	3	0	2	0	0	0	3	0	3	1	3	2
2	1965	3	2	1	2	3	0	0	1	0	0	0	0	0	0	1	2	2	1	1	3	3	2	2	2	2	1	2	1	5	6	22	30	6	8	2	2	3	2	3	0	0	2	0	0	2	1	0	0
1	1954	2	2	1	2	1	1	0	1	0	0	0	0	0	0	2	2	2	1	4	1	1	1	1	2	2	4	3	3	4	4	21.5	5	5.5	8	1	1	1	1	2	0	1	2	0	0	2	1	1	1
2	1968	2	2	1	2	1	0	0	0	0	0	0	0	0	0	2	2	2	1	3	2	2	2	2	2	2	3	2	2	5	4	23	5	6	7	0	1	0	0	0	0	0	0	1	0	1	1	1	1
2	1942	2	2	1	2	1	0	0	0	0	0	0	0	0	0	2	2	2	1	4	2	2	1	1	2	2	4	4	4	4	4	21	5	6	8	1	1	2	0	2	0	2	1	0	0	3	1	2	2
2	1963	3	2	2	2	1	0	0	1	0	1	0	0	0	0	3	2	2	2	5	2	3	1	1	2	2	4	4	5	4	6	22	30	6	7.5	3	2	2	1	0	0	0	0	1	0	4	1	3	3
2	1962	2	2	2	2	1	0	0	0	0	0	0	0	0	0	3	2	2	2	4	2	3	1	1	1	1	4	4	4	3	5	22	5	5.5	7.5	0	0	0	0	0	0	1	0	1	0	2	1	1	1
2	1954	2	2	1	2	1	1	1	1	1	1	0	0	0	0	3	2	2	2	4	1	1	1	1	2	2	4	5	5	5	3	21	5	5	8	0	3	3	3	3	0	0	3	3	0	2	1	3	3
2	1953	3	2	1	2	3	0	0	0	0	0	0	0	0	0	3	2	2	2	4	2	2	1	1	2	2	3	2	2	5	5	21	10	5	8	0	0	3	0	3	2	2	3	2	0	2	1	2	2
1	1953	1	2	1	2	3	0	0	0	0	0	0	0	0	0	3	2	2	2	3	3	3	2	2	2	2	1	1	1	5	6	21	60	6	8	3	2	3	1	3	0	0	0	0	0	2	1	0	0
1	1952	2	2	2	2	1	0	0	0	0	0	0	0	0	0	3	2	2	2	4	3	2	1	1	2	2	4	4	3	4	4	21	5	6	9	0	0	0	0	2	0	0	1	0	0	2	1	1	1
1	1949	2	2	1	2	1	1	0	1	0	1	0	0	1	0	3	2	2	2	4	2	2	1	1	2	2	2	4	2	4	1	23	120	5	4	3	3	3	0	0	0	0	1	0	0	2	1	0	0
1	1948	1	2	1	2	1	0	0	0	0	0	0	0	0	0	3	2	2	2	3	1	1	1	1	2	2	4	2	2	5	6	23	60	7	7	3	3	3	0	0	0	0	0	3	0	1	1	0	0
2	1946	2	2	1	2	1	0	0	0	0	1	0	0	0	0	3	2	2	2	5	1	1	1	1	2	2	4	1	2	6	6	22	5	6	8	0	3	3	2	3	0	3	0	0	0	1	1	0	1
1	1942	2	2	1	2	3	0	0	0	0	0	0	0	0	0	3	2	2	2	4	1	1	1	1	2	2	2	1	3	5	6	21	60	7	9	2	3	3	0	3	0	0	0	0	2	2	1	1	1
2	1950	1	2	1	2	1	0	0	0	0	1	0	0	0	0	3	2	2	2	4	3	2	1	1	2	2	2	5	2	1	6	21	30	5.5	8	3	3	3	0	3	0	3	0	2	0	1	1	2	1
2	1958	2	2	2	2	1	0	0	0	0	1	0	0	0	0	3	2	2	1	5	1	1	1	1	1	1	5	5	6	2	2	23	120	6	6	3	1	0	0	0	0	3	3	3	0	4	1	3	3
2	1943	2	2	1	2	1	0	1	0	0	0	0	0	0	0	3	2	2	1	4	2	1	1	1	1	1	4	4	5	4	4	21.5	60	6.5	8	3	3	3	3	3	2	2	3	3	0	3	1	3	3
2	1937	2	2	1	2	2	0	0	0	0	0	0	0	0	0	3	2	2	1	3	3	3	2	2	2	2	3	2	2	5	6	23	90	5.5	5.5	3	3	3	0	0	0	2	3	0	0	2	1	2	0
2	1964	2	2	1	2	1	0	0	0	1	0	0	0	0	0	3	2	2	1	5	2	2	1	1	1	1	4	3	5	2	3	21	0	7	10	0	0	3	0	0	0	0	2	3	0	1	1	3	2
2	1954	1	2	1	2	3	0	0	0	0	0	0	0	0	0	3	2	2	1	4	1	1	1	1	2	2	4	4	4	4	4	22	60	5.5	6.5	3	3	1	1	1	3	3	3	3	0	3	1	2	2
2	1953	2	2	1	2	1	0	0	0	0	0	0	0	0	0	3	2	2	1	4	3	3	2	2	1	1	3	2	2	5	5	8.5	10	6.5	10	1	3	0	0	0	0	0	0	0	0	2	1	1	1
1	1945	3	2	1	2	1	0	0	0	0	0	0	0	0	0	3	2	2	1	3	3	1	2	2	1	1	5	5	2	2	6	19.5	5	5.5	9	0	3	0	0	2	3	3	3	3	0	3	1	0	0
2	1962	2	2	3	2	1	0	0	0	0	0	0	0	0	0	3	2	2	2	4	2	2	1	1	2	2	3	1	1	5	5	23	180	4.5	1	3	3	3	3	3	0	0	3	0	0	4	1	1	2
2	1962	3	2	1	2	1	0	0	0	0	0	0	0	0	0	3	2	2	2	3	2	3	1	1	1	1	3	4	3	4	5	21.5	30	6	8.5	2	3	3	0	3	0	0	0	1	0	2	1	3	2
2	1962	2	2	1	2	1	0	0	0	0	0	0	0	0	0	3	2	2	2	2	3	2	2	2	2	2	3	1	1	5	5	22	120	5.5	6	3	3	0	0	0	0	0	0	2	0	3	1	0	0
2	1955	1	2	1	2	1	0	0	0	0	0	0	0	1	0	3	2	2	2	5	2	3	2	2	1	2	3	2	3	6	5	22	0	7	9	0	0	0	0	3	0	0	2	2	0	1	1	2	1
2	1946	2	2	1	2	1	0	0	0	0	0	0	0	0	0	3	2	2	2	2	3	3	2	2	2	2	6	2	2	5	6	20.5	60	5.5	8	3	3	3	0	0	0	0	1	0	0	3	1	0	0
2	1953	1	2	1	2	1	1	0	0	0	0	0	0	0	0	3	2	2	2	4	3	1	1	1	1	1	3	4	3	3	4	22	5	6.5	8	0	2	3	1	1	0	3	1	3	0	2	1	3	3
2	1962	2	2	1	2	1	1	0	0	0	1	0	0	0	0	3	2	2	1	5	1	1	1	1	1	1	5	4	5	3	1	21	30	6	8.5	2	3	3	1	1	3	3	3	0	3	3	1	1	1
2	1957	3	2	1	2	1	0	0	0	0	0	0	0	0	0	3	2	2	1	3	2	2	2	2	2	2	3	4	3	3	3	22	30	7	8	1	0	0	0	1	0	0	3	1	0	2	1	2	2
2	1955	2	2	1	2	1	0	0	0	0	0	0	0	0	0	3	2	2	1	4	2	1	1	1	1	1	5	5	4	2	2	21	15	6	9	2	3	3	0	0	0	0	3	0	0	2	1	0	0
2	1951	2	2	1	2	1	0	0	0	0	0	0	0	0	0	3	2	2	1	5	2	1	1	1	2	2	6	3	3	5	6	21	15	5	8	0	3	3	0	0	0	0	3	0	0	1	1	1	1
1	1948	2	2	1	2	1	0	0	0	0	0	0	0	0	0	3	2	2	1	4	2	2	1	1	2	2	3	2	2	5	5	22.5	30	5	6.5	0	0	0	0	0	0	0	1	0	0	1	1	2	2
1	1939	1	2	1	2	1	0	0	0	0	0	0	0	0	0	3	2	2	1	3	3	3	2	2	2	2	6	1	4	6	6	21	5	6	9	0	0	0	0	0	0	0	2	0	0	2	1	0	1
1	1956	1	2	2	2	1	0	1	0	1	1	0	0	0	0	3	2	2	2	5	3	3	1	1	1	1	3	4	4	4	6	20	120	7	7	3	3	3	2	2	0	3	3	3	3	3	1	3	3
1	1946	2	2	1	2	1	0	0	0	0	0	0	0	1	0	3	2	2	1	4	2	2	1	1	1	1	3	1	5	5	5	22	60	6	6	3	0	0	0	3	0	0	3	3	0	3	1	3	3
1	1955	3	2	1	2	1	0	0	0	0	0	0	0	0	0	1	1	2	1	4	2	2	1	1	2	2	3	2	3	5	5	21	30	6	8.5	2	3	3	1	2	0	0	0	0	0	2	1	1	1
2	1949	1	2	1	2	1	0	0	0	0	1	0	0	0	0	1	1	2	2	2	3	3	2	2	2	2	2	5	3	5	4	22	10	5	7	0	0	0	0	3	0	0	3	0	0	1	1	3	1
1	1957	2	2	3	2	1	0	0	0	0	1	0	0	0	0	3	1	2	1	4	2	2	1	1	2	2	4	4	4	4	4	23	60	5	6	2	1	0	0	0	0	1	0	2	0	3	1	2	2
1	1949	2	2	1	2	1	0	1	0	0	1	0	0	0	0	3	1	2	1	4	2	3	1	1	2	2	1	1	2	5	6	23	30	5.5	6	2	3	3	0	0	0	0	0	0	0	2	1	0	0
1	1950	3	2	1	2	1	0	0	0	0	1	0	0	0	0	3	1	2	2	4	2	3	1	1	1	1	4	4	4	2	4	22	60	7	8	3	1	1	0	0	0	0	0	3	0	4	1	1	1
2	1951	1	2	1	2	1	0	0	0	0	1	0	0	0	0	3	2	2	1	4	2	1	1	1	1	1	4	4	5	4	4	20.5	120	6.5	8	3	3	3	0	2	3	3	3	3	3	3	1	3	3
1	1939	2	2	1	2	1	0	0	1	0	1	0	0	1	0	1	2	2	1	5	2	1	1	1	2	2	3	4	2	4	1	19	60	6	4	3	3	3	3	0	0	0	1	1	0	2	1	0	0
1	1954	3	2	1	2	1	0	0	0	0	0	0	0	0	0	2	2	2	2	5	1	1	1	1	2	2	6	1	6	6	6	21	5	5	8	0	2	0	3	0	3	3	3	3	1	3	1	3	3
1	1946	1	2	1	2	2	0	0	0	0	1	0	0	0	0	3	2	2	2	3	2	1	1	1	1	1	3	2	5	6	6	22	15	6	7	2	2	3	0	3	0	1	0	0	2	2	1	0	0
1	1949	2	2	1	2	1	0	1	0	0	0	0	0	0	0	3	2	2	1	5	1	1	1	1	1	2	2	2	5	6	6	22	120	7	7	3	1	3	2	3	3	3	3	3	0	3	1	3	3
1	1944	2	2	1	2	1	0	0	0	0	0	0	0	0	0	3	2	2	1	2	3	3	2	2	2	2	2	2	2	5	6	22	5	5.5	7.5	0	3	3	0	3	0	0	0	0	0	2	1	2	1
1	1937	2	2	1	2	1	0	1	0	0	1	0	0	1	0	2	1	2	2	5	1	1	1	1	1	1	5	4	5	2	4	18	150	6.5	6	3	3	3	0	0	3	3	3	3	3	4	1	3	3
1	1941	2	2	1	2	2	0	0	0	0	1	0	0	0	0	3	1	2	2	5	2	1	1	1	1	1	3	2	4	5	5	21	30	6.5	7	1	3	3	0	0	0	0	3	0	0	2	2	1	1
1	1959	3	2	2	2	1	0	0	0	0	0	0	0	0	0	3	1	2	2	4	1	2	1	1	2	2	5	2	5	6	5	22	1.5	7	8.5	3	1	0	1	3	1	1	1	3	3	4	1	3	3
1	1952	2	2	1	2	1	0	0	0	0	0	0	0	0	0	3	1	2	1	5	1	1	1	1	1	1	4	2	3	5	4	21	60	5	7	2	1	3	1	2	0	0	2	1	0	3	1	2	2
1	1950	1	2	1	2	1	0	0	0	0	0	0	0	0	0	3	1	2	1	3	1	2	1	1	2	2	4	2	3	5	5	21	50	5.5	8.5	1	3	3	0	2	0	0	0	3	1	3	1	1	0
2	1967	3	2	1	2	1	0	0	0	0	0	0	0	0	0	1	2	1	1	4	2	1	1	1	2	2	5	2	4	5	5	22	60	6.5	75	2	2	3	0	0	0	0	1	2	0	2	1	3	3
1	1952	2	2	3	2	3	0	1	0	0	1	0	0	0	0	3	2	1	1	4	2	2	1	1	1	1	3	4	4	5	3	22	150	5.5	4	3	3	3	0	0	0	0	3	2	0	3	1	2	2
1	1963	2	2	3	2	3	0	0	0	0	0	0	0	0	0	3	2	1	1	3	2	3	1	1	2	2	1	2	2	5	6	21	30	6	8	1	0	0	0	2	0	0	0	0	0	1	1	1	1
2	1942	3	2	1	2	2	0	0	0	0	0	0	0	0	0	3	2	1	1	4	3	3	2	2	2	2	2	2	2	5	6	20	0	5.5	9.5	0	3	3	0	0	0	0	0	3	0	1	1	0	0
2	1939	1	2	1	2	1	0	0	0	0	0	0	0	0	0	3	2	1	1	2	2	2	1	1	1	1	3	2	1	4	1	19	10	7	12	0	3	2	3	3	3	2	2	3	0	2	1	2	1
1	1939	3	2	1	2	2	0	1	0	0	1	0	0	1	0	3	2	1	1	4	3	3	2	2	2	2	2	1	2	6	6	21	30	6	8.5	3	3	3	0	0	0	0	3	0	0	1	1	0	0
1	1949	1	2	1	2	1	0	0	0	0	1	0	0	0	0	1	1	1	1	4	1	1	1	1	1	1	5	4	4	4	5	21.5	60	6	7.5	3	2	3	0	3	1	1	0	3	0	3	2	1	1
1	1957	1	2	3	2	1	1	0	0	0	0	0	0	0	0	1	1	1	1	5	1	1	1	1	1	1	5	2	3	2	4	21	60	6	8	2	2	3	3	2	0	0	3	1	0	3	1	2	1
1	1962	2	2	1	2	2	0	0	0	0	0	0	0	0	0	3	1	1	1	4	1	1	1	1	1	1	4	3	3	4	5	21	5	5	9	0	1	0	0	0	0	2	0	0	2	2	1	1	1
1	1966	2	2	3	2	2	0	0	0	0	0	0	0	0	0	3	1	1	1	1	3	3	2	2	2	2	6	1	1	5	5	23	20	6.5	7.5	0	0	0	1	3	0	0	0	0	0	1	1	1	2
1	1949	1	2	1	2	3	0	0	0	0	0	0	0	0	0	3	2	1	1	3	3	3	2	2	2	2	3	1	1	5	5	19.5	15	7.5	12	0	3	3	0	1	0	0	1	0	0	1	1	0	0
1	1941	2	2	1	2	1	0	0	0	0	0	0	0	0	0	2	1	1	1	4	2	2	1	1	2	2	3	4	4	4	4	21	60	7	8	2	2	1	0	0	0	0	1	0	0	2	1	2	1
2	1945	1	2	1	2	2	0	0	0	0	0	0	0	1	0	3	1	1	1	4	2	1	1	1	1	1	3	4	5	4	4	24	5	6	5.5	0	3	3	0	0	0	3	3	3	0	2	1	3	3
1	1957	2	2	2	2	2	0	0	0	0	1	0	0	0	0	3	1	1	1	4	3	3	2	2	2	2	2	2	2	5	6	22	30	5.5	6	2	3	0	0	3	0	0	2	3	0	3	1	2	2
1	1943	3	2	2	2	1	0	0	1	0	1	0	0	0	0	3	1	1	1	5	1	3	1	1	1	1	4	2	4	4	2	22	5	7	9	1	3	3	0	0	0	3	1	3	0	2	1	0	0
1	1957	1	2	2	2	1	0	0	0	0	0	0	0	0	0	3	1	1	1	3	1	3	1	1	2	2	4	1	4	6	5	20	5	5.5	9.5	0	0	2	3	3	0	0	0	3	0	2	1	2	3
1	1948	1	2	1	2	1	0	0	0	0	0	0	0	0	0	3	1	1	1	4	1	1	1	1	2	2	4	4	2	4	6	21	5	5.5	8	0	0	1	2	0	3	3	3	3	0	2	1	3	1
1	1940	1	2	1	2	1	0	0	0	0	1	0	0	0	0	3	1	1	1	3	2	1	1	1	2	2	4	1	5	6	1	21	15	6	9	0	0	3	0	0	0	0	3	0	0	1	1	3	2
2	1947	1	2	1	3	1	0	1	0	0	1	0	0	0	0	1	2	2	2	5	1	1	1	1	1	1	3	3	4	2	3	22	120	5	7	3	1	3	1	3	0	0	0	0	0	4	1	3	3
2	1965	2	2	1	3	1	0	1	1	0	1	0	0	0	0	1	2	2	1	4	2	1	1	1	1	1	4	2	4	5	5	20	60	7	9	2	3	3	0	0	0	0	3	0	0	3	1	2	2
2	1967	3	2	1	3	1	1	0	0	0	0	0	0	0	0	1	2	2	1	5	3	3	2	2	1	1	3	5	5	3	3	22	10	5	7	0	3	3	0	2	3	0	3	2	0	1	1	3	3
2	1945	1	2	1	3	1	0	0	0	0	1	0	1	0	0	2	2	2	1	5	1	1	1	1	1	1	4	4	6	1	3	22	90	5	6	3	3	3	0	1	0	1	3	3	0	3	1	3	3
2	1969	3	2	1	3	1	0	0	0	0	0	0	0	0	0	2	2	2	2	3	3	3	2	2	1	1	6	4	5	2	4	22	90	6	7	2	3	3	0	0	0	0	3	0	0	3	1	3	3
2	1965	3	2	2	3	1	0	0	0	0	1	0	0	0	0	2	2	2	1	2	3	1	2	2	1	1	2	1	4	5	1	22	60	5.5	6.5	3	3	3	0	0	0	0	0	0	0	3	1	0	0
2	1953	1	2	1	3	1	0	0	0	0	1	0	0	0	0	2	2	2	2	3	2	2	1	1	1	1	3	4	4	5	4	21	20	6	8	0	3	3	0	0	3	0	0	0	0	2	1	1	0
2	1963	3	2	1	3	1	0	0	1	0	1	0	0	0	0	3	2	2	2	5	2	1	1	1	1	1	5	5	5	2	2	23	20	5	6	1	1	0	0	0	0	0	0	3	0	3	1	3	3
2	1953	2	2	1	3	1	0	0	0	1	1	0	0	0	0	3	2	2	2	5	1	3	1	1	2	2	4	2	5	6	6	19.5	60	5	8.5	3	3	3	0	3	3	0	3	3	2	2	1	3	3
2	1952	1	2	1	3	1	0	0	0	0	0	0	0	0	0	3	2	2	2	1	3	3	1	1	2	2	3	1	4	6	6	22	5	5.5	8	0	1	0	0	2	0	0	0	3	0	1	1	1	1
2	1945	2	2	1	3	1	0	1	0	0	1	0	0	0	0	3	2	2	2	5	2	2	1	1	1	1	3	4	5	4	6	23	60	6.5	6.5	3	3	3	0	0	0	3	0	3	0	3	1	3	3
2	1966	2	2	1	3	1	0	0	0	0	0	0	0	0	0	3	2	2	1	5	2	1	1	1	2	2	2	1	2	6	6	20.5	45	6	8.5	2	0	2	2	0	3	3	0	1	0	2	1	0	0
2	1962	1	2	1	3	1	0	0	0	0	0	0	0	0	0	3	2	2	1	4	2	2	1	1	2	2	3	4	4	4	4	21	70	6	7	1	0	1	1	1	0	1	1	1	0	2	1	2	1
2	1949	2	2	1	3	1	0	0	0	0	1	0	0	0	0	3	2	2	1	4	1	1	1	1	1	1	3	3	3	3	4	22	5	6	8	0	1	1	1	2	1	1	0	3	0	1	1	2	1
2	1954	3	2	2	3	1	0	0	0	0	0	0	0	0	0	3	2	2	2	5	3	3	2	2	2	2	3	1	2	6	6	20	5	5	9	0	2	2	3	3	0	0	1	3	0	1	1	3	3
2	1952	3	2	1	3	1	1	0	0	0	0	1	0	0	0	3	2	2	2	4	3	2	1	1	1	2	3	4	4	5	2	22	30	7	8	1	0	3	0	0	0	0	0	2	0	1	1	2	1
2	1965	2	2	1	3	1	0	0	0	0	0	0	0	0	0	3	2	2	1	4	2	2	1	1	1	2	4	2	3	5	5	22	40	6	8	2	1	2	0	2	0	0	3	1	0	4	1	2	2
2	1954	3	2	1	3	1	1	0	1	0	1	0	0	0	0	3	2	2	1	5	2	1	1	1	1	1	4	4	5	4	6	21	60	5	7	3	2	2	0	3	0	0	0	0	2	3	1	2	1
2	1947	2	2	1	3	1	0	0	0	0	0	0	0	0	0	3	2	2	1	3	2	1	1	1	2	2	4	2	2	5	5	21	5	6.5	9.5	0	0	3	0	0	0	0	0	3	0	2	1	0	1
2	1943	2	2	1	3	1	0	0	0	0	1	0	0	0	0	3	2	2	1	4	3	3	1	1	1	1	4	3	3	4	6	22	5	5.5	8	0	0	3	0	0	0	0	0	3	0	2	1	0	0
2	1941	2	2	1	3	1	0	0	0	0	0	1	0	0	0	3	2	2	1	4	3	3	2	2	2	2	2	1	2	6	6	22	30	6	7	2	3	3	0	0	0	0	0	1	0	1	1	0	0
1	1945	1	2	1	3	1	0	0	0	0	0	0	0	0	0	1	2	2	1	4	1	1	1	1	1	1	4	6	5	5	2	22	30	5	7	2	3	3	0	0	0	0	2	0	0	2	1	0	0
1	1954	3	2	1	3	2	1	0	1	0	1	1	0	0	0	1	2	2	2	5	1	1	1	1	1	1	5	5	5	2	3	21.5	30	10	9	2	3	3	0	3	0	0	3	3	0	3	1	3	3
1	1940	1	2	3	3	3	1	0	1	0	1	1	0	0	0	2	2	2	1	5	1	1	1	1	1	1	5	4	4	4	4	20	5	6.5	10.5	0	3	3	1	0	0	3	3	3	0	2	1	3	3
1	1941	1	2	1	3	1	0	0	0	0	0	0	0	0	0	3	1	2	1	4	2	2	1	1	1	1	3	3	4	4	4	21	5	3	6	1	2	1	0	1	0	0	0	0	0	2	1	2	1
1	1951	2	2	1	3	1	1	0	1	0	0	0	0	0	0	3	2	2	1	5	3	3	1	1	2	2	4	2	4	5	3	21	120	6	6	3	3	3	0	0	3	3	1	3	0	2	1	3	3
1	1947	1	2	1	3	2	0	0	0	0	0	0	0	0	0	3	1	2	1	4	2	2	1	1	2	2	6	2	2	5	5	21	120	6	7	3	0	3	3	3	0	0	0	0	0	3	1	2	2
2	1963	1	2	1	3	1	0	0	0	1	0	0	0	0	0	1	2	1	2	4	3	3	2	2	1	1	3	2	2	4	4	22	60	6	8	1	0	3	2	3	0	0	3	0	0	2	1	1	1
1	1941	1	2	1	3	1	0	0	0	0	0	0	0	0	0	3	2	1	1	1	3	3	1	1	1	1	3	2	5	5	3	21.5	30	5	8	1	2	2	0	0	3	3	2	0	0	2	1	1	1
1	1954	1	2	1	3	1	0	0	0	0	0	0	0	0	0	3	2	1	1	4	3	3	2	2	2	2	2	2	1	5	6	22	5	5.5	7.5	0	1	1	3	3	0	0	3	1	0	1	1	0	0
1	1938	1	2	1	3	1	0	0	0	0	1	0	0	0	0	1	2	1	1	4	2	2	1	1	2	2	3	4	5	4	4	20.5	5	5.5	9	0	2	2	0	1	0	0	0	0	0	2	1	2	3
1	1941	3	2	1	3	1	0	0	0	0	0	0	0	0	0	3	1	1	1	4	2	1	1	1	2	2	6	2	2	5	6	21.5	90	6	7	3	2	2	0	0	0	0	3	0	0	2	1	2	2
2	1949	1	2	3	3	2	0	1	0	0	1	0	0	0	0	1	2	1	1	5	3	1	1	1	2	2	5	2	6	5	3	21	60	6	6	3	3	3	2	0	0	0	3	3	0	4	1	2	2
1	1945	2	2	1	3	1	0	0	0	0	1	0	0	0	0	3	1	1	1	5	3	3	2	2	1	1	2	2	4	2	5	22	300	5	2	3	2	2	3	3	2	2	3	2	3	4	1	1	1
2	1949	1	2	1	3	1	0	0	0	0	0	0	0	0	0	1	2	2	2	4	2	2	2	2	2	2	2	1	5	5	5	22	15	6	8	1	2	1	0	0	0	1	2	0	0	2	1	1	2
2	1946	1	2	1	3	1	0	0	0	0	1	0	0	0	0	1	2	2	2	4	1	1	1	1	2	2	4	2	5	5	2	21.5	5	6	8.5	0	3	3	0	0	0	3	2	3	0	3	1	3	3
2	1939	1	2	1	3	1	0	0	0	0	0	0	0	0	0	1	2	2	2	3	2	2	2	2	2	2	6	1	2	6	6	20.5	5	6	9.5	0	3	2	0	3	3	0	3	0	0	2	1	1	1
1	1933	1	2	1	3	1	0	0	0	0	0	0	0	1	0	1	2	2	2	4	1	1	1	1	1	1	6	4	4	4	5	19	5	6.5	11.5	0	3	3	0	3	0	3	2	0	0	2	1	2	2
2	1971	2	2	1	3	2	1	0	0	0	0	0	0	0	0	1	2	2	1	4	2	2	2	2	2	2	2	5	2	4	5	22	120	7	8	2	1	3	1	3	0	0	0	0	0	3	1	3	3
2	1964	3	2	2	3	1	0	0	0	0	1	0	0	0	0	1	2	2	1	3	3	3	2	2	2	2	2	2	3	5	5	21.5	30	6	8	2	3	3	0	3	0	0	2	3	0	2	1	2	3
2	1946	3	2	1	3	1	0	1	0	0	0	0	0	0	0	1	2	2	1	4	1	1	1	1	1	1	3	5	4	2	5	24	5	7	7	3	3	3	0	3	0	3	3	3	0	3	1	3	3
2	1947	1	2	1	3	1	0	0	0	0	0	0	0	0	0	1	2	2	1	5	1	1	1	1	1	1	6	5	6	2	6	19	60	5	9	3	2	3	3	0	3	3	3	3	0	3	1	3	3
2	1967	3	2	1	3	1	0	0	0	0	0	0	0	0	0	1	2	2	2	5	1	1	1	1	1	1	5	5	6	2	3	0.5	120	6.5	4	3	3	3	2	0	0	3	1	3	0	3	1	3	3
2	1955	1	2	3	3	1	1	1	0	0	0	0	0	0	0	1	2	2	2	4	1	1	1	1	1	1	5	5	5	2	3	22	120	6	8	3	2	3	2	3	0	0	2	0	0	3	1	3	3
2	1953	3	2	2	3	1	1	1	0	0	1	1	0	0	0	1	2	2	2	2	1	1	1	1	2	2	3	2	3	5	5	21.5	10	6.5	8	3	3	3	0	0	0	0	0	0	0	2	1	1	1
2	1948	2	2	1	3	2	0	0	0	0	0	0	0	0	0	1	2	2	2	4	2	1	1	1	1	1	4	4	6	4	3	21	5	6	9	0	2	3	0	0	0	0	1	0	0	1	1	0	3
2	1946	1	2	1	3	1	0	0	0	0	1	0	0	0	0	1	2	2	2	5	1	1	1	1	1	1	3	4	3	5	5	23	60	7	8	3	3	3	3	3	3	3	0	3	0	2	1	3	1
2	1943	2	2	1	3	1	0	1	0	0	0	0	0	0	0	1	2	2	2	5	2	2	2	2	2	2	2	2	3	4	2	21	180	5	8	3	2	3	3	1	0	0	3	0	0	3	1	2	2
2	1941	1	2	1	3	1	0	1	0	0	0	0	0	0	0	1	2	2	2	5	1	1	1	1	1	1	5	5	3	5	5	20	30	8	12	0	0	3	3	3	0	0	3	2	0	3	1	2	2
2	1936	3	2	1	3	1	0	0	0	0	0	0	0	1	0	1	2	2	2	5	1	1	1	1	1	1	5	5	6	1	1	20	180	6	8	3	3	0	3	3	1	1	3	3	0	4	1	2	3
2	1966	1	2	1	3	1	0	0	0	0	0	0	0	0	0	1	2	2	1	4	3	3	2	2	2	2	2	1	2	5	5	22	30	5	6	1	3	3	3	3	0	0	3	1	0	3	2	1	1
2	1955	2	2	1	3	1	0	0	0	0	0	0	0	0	0	2	2	2	2	5	3	1	1	1	2	2	5	3	3	5	2	20.5	60	6.5	7.5	3	3	3	1	3	0	0	1	0	0	2	1	2	2
2	1955	2	2	1	3	1	0	0	0	0	0	0	1	0	0	2	2	2	2	5	1	1	1	1	1	1	5	4	4	3	4	21	5	6	8	1	1	0	1	1	0	2	1	2	1	3	1	2	1
2	1948	2	2	1	3	1	1	0	0	0	0	0	0	0	0	2	2	2	2	3	2	2	2	2	2	2	2	1	1	6	5	20	5	6	10	0	0	0	0	0	0	0	0	0	0	1	1	0	0
1	1943	2	2	1	3	1	0	0	1	0	0	0	0	0	0	2	2	2	2	5	1	1	1	1	1	1	5	5	4	2	1	21	30	5	7	1	1	2	3	3	0	0	2	0	0	4	1	3	1
1	1957	1	2	2	3	1	0	0	0	0	0	0	0	0	0	2	2	2	1	4	2	1	1	1	2	2	5	4	4	4	4	22	5	6	7	0	2	2	0	2	0	2	1	2	0	3	1	2	2
1	1941	2	2	1	3	1	0	0	0	0	0	0	0	0	0	2	2	2	1	4	2	2	1	1	2	2	3	3	4	4	3	21.5	30	5	7	2	1	0	1	1	0	0	1	1	0	2	1	1	2
1	1944	1	2	1	3	1	0	1	0	0	0	0	0	0	0	2	2	2	2	5	1	1	1	1	1	1	4	5	5	3	4	21.5	30	6.5	8	1	3	3	1	3	1	3	1	3	1	3	1	3	3
2	1942	1	2	1	3	1	1	0	0	0	0	0	0	0	0	2	2	2	2	4	2	1	1	1	2	2	4	4	4	4	4	21	5	5	8	0	1	2	0	1	0	2	1	2	0	2	1	1	2
1	1962	1	2	3	3	1	1	0	1	0	0	0	0	0	0	2	2	2	1	5	2	2	1	1	2	2	4	3	4	4	4	22	60	6	7	2	2	1	0	2	0	1	1	1	1	2	1	1	1
2	1967	1	2	1	3	1	1	0	0	0	1	0	0	0	0	2	2	2	1	5	2	1	1	1	2	2	3	3	4	4	4	23	5	8	9	0	1	2	0	2	1	2	1	2	0	3	1	2	2
2	1941	2	2	1	3	1	0	1	0	0	1	0	0	0	0	2	2	2	1	5	1	1	1	1	1	1	4	4	4	3	3	20	30	7.5	10.5	2	2	3	0	3	0	3	2	3	0	2	1	3	0
2	1938	3	2	1	3	1	0	0	0	1	1	0	0	0	0	2	2	2	1	4	1	1	1	1	1	1	4	4	5	3	3	22	180	7.5	6.5	3	3	3	0	0	0	3	3	3	3	3	1	3	3
2	1964	2	2	1	3	1	0	0	0	0	1	0	0	0	0	3	2	2	2	5	2	2	1	1	1	1	3	4	4	4	5	22	10	5	6	2	3	2	0	3	0	3	3	2	0	3	1	3	3
2	1964	2	2	1	3	1	0	0	0	0	0	0	0	0	0	3	2	2	2	5	1	1	1	1	1	1	1	5	6	1	6	21	60	7	9	3	3	0	3	0	3	3	3	3	0	3	1	3	3
2	1958	3	2	1	3	1	0	0	0	0	0	0	0	0	0	3	2	2	2	2	2	3	1	2	1	2	6	3	3	5	6	22	30	6.7	8	3	3	3	0	0	0	3	0	0	0	3	1	3	2
2	1954	3	2	1	3	1	0	0	0	0	0	1	0	0	0	3	2	2	2	5	1	1	1	1	1	1	5	4	6	3	4	22	90	6	8	2	3	3	0	0	0	0	3	0	0	2	1	3	3
2	1954	1	2	1	3	1	0	0	0	0	0	1	0	0	0	3	2	2	2	4	2	2	1	1	1	1	5	3	4	3	3	21	30	6	8	0	3	1	0	0	0	3	0	0	0	2	1	0	0
2	1953	2	2	1	3	1	0	0	1	0	0	0	0	0	0	3	2	2	2	5	2	2	1	1	2	2	4	3	3	6	5	19	60	6	6	3	2	3	2	3	0	0	3	3	0	4	1	3	3
2	1951	2	2	1	3	1	0	0	0	0	1	0	0	0	0	3	2	2	2	4	2	1	1	1	2	2	4	4	4	4	3	22	60	3.5	4.5	3	0	3	0	2	0	0	0	0	0	3	1	1	1
2	1949	2	2	1	3	2	0	0	0	0	1	0	0	0	0	3	2	2	2	4	1	1	1	1	2	2	5	2	5	5	3	22.5	90	6	6	3	3	0	0	1	0	0	3	2	0	3	1	3	3
2	1947	2	2	1	3	1	0	1	0	0	1	0	0	0	0	3	2	2	2	4	1	3	1	1	1	1	4	3	4	5	6	22	30	6.5	8	1	2	2	1	1	1	0	2	3	0	1	2	2	1
2	1947	2	2	1	3	1	1	0	0	0	0	0	0	0	0	3	2	2	2	4	3	2	1	1	1	1	4	4	4	5	3	22	15	6	8	0	2	2	0	0	0	3	0	2	0	2	1	0	1
2	1946	1	2	1	3	1	0	0	0	0	1	0	0	0	0	3	2	2	2	5	2	1	1	1	2	2	4	5	3	3	4	20.5	30	6	8	2	3	3	3	0	3	3	3	3	0	1	1	0	0
2	1945	3	2	1	3	1	0	0	0	0	1	0	0	0	0	3	2	2	2	5	2	2	1	1	1	1	2	5	5	2	3	20.5	60	5.5	8.5	3	3	3	2	0	0	0	3	3	1	4	1	3	3
2	1942	1	2	1	3	1	0	0	0	0	0	0	0	0	0	3	2	2	2	3	2	2	1	1	2	2	4	3	3	5	4	22	60	5	6	2	0	0	1	0	0	1	0	1	0	2	1	2	1
2	1941	2	2	1	3	1	0	0	0	0	1	0	0	0	0	3	2	2	2	4	2	1	1	1	2	2	4	3	4	5	4	21.5	30	5	7	1	1	2	0	2	0	0	0	1	0	2	1	1	1
2	1954	2	2	1	3	1	0	0	0	0	0	0	0	0	0	3	2	2	2	4	2	3	1	1	1	1	3	3	4	3	4	22	30	5	7	1	2	3	0	3	0	0	3	1	0	2	1	0	2
2	1970	1	2	1	3	1	0	0	0	0	0	0	0	0	0	3	2	2	1	4	2	2	2	2	2	2	4	4	4	4	4	21.5	30	5.5	7.5	1	0	0	0	0	0	2	1	1	0	3	1	2	0
2	1958	1	2	1	3	1	0	0	0	0	1	0	0	0	0	3	2	2	1	4	2	1	1	1	1	1	3	4	4	4	4	23	30	6	6.5	2	2	1	1	0	2	2	1	2	0	2	1	1	2
2	1958	2	2	1	3	1	0	0	0	0	0	0	0	0	0	3	2	2	1	4	3	3	2	2	2	2	2	1	1	5	6	22	45	4.5	5.5	2	2	0	0	3	0	3	0	0	0	2	1	1	1
2	1955	1	2	1	3	3	1	0	0	0	0	0	0	0	0	3	2	2	1	4	1	1	1	1	1	1	3	2	5	5	3	21.5	5	7	9.5	0	3	0	3	0	3	3	1	3	0	2	1	2	2
2	1949	2	2	1	3	1	0	0	0	0	1	0	0	0	0	3	2	2	1	3	2	2	1	1	2	2	3	2	2	5	5	21.5	30	6.5	8	1	3	3	0	3	0	0	1	0	0	2	1	0	2
2	1942	2	2	1	3	1	1	0	0	0	1	0	0	0	0	3	2	2	1	3	2	2	1	1	2	2	2	2	3	5	5	20.5	180	5	5	3	3	3	0	3	3	3	0	0	0	3	1	0	0
1	1940	1	2	1	3	1	0	0	0	0	0	0	0	0	0	3	2	2	1	4	2	2	1	1	2	2	4	4	4	4	4	21	5	6	8	1	0	0	0	0	0	0	0	0	0	2	1	1	1
2	1962	2	2	1	3	2	0	0	0	0	0	0	0	0	0	3	2	2	1	1	2	1	2	2	2	2	3	2	2	5	6	22	30	6	7.5	2	2	3	0	0	0	0	0	0	0	2	1	2	2
2	1953	1	2	1	3	1	0	0	0	0	0	0	0	0	0	3	2	2	1	3	2	2	1	1	2	2	2	2	2	5	6	21	30	7	8	0	2	3	0	0	0	3	0	0	0	2	1	1	1
2	1951	1	2	1	3	1	0	0	0	0	0	0	0	0	0	3	2	2	1	4	1	1	1	1	1	1	6	2	2	5	6	20.5	10	6.5	10	0	0	0	0	0	0	0	1	0	0	2	1	0	0
2	1948	3	2	1	3	1	0	0	0	0	0	0	0	0	0	3	2	2	1	4	2	2	1	1	1	1	3	3	1	5	6	22	5	6	8	0	0	3	0	0	3	0	3	3	0	2	1	0	0
1	1946	3	2	1	3	1	0	1	0	0	0	0	0	0	0	3	2	2	1	4	1	1	1	1	1	1	3	2	5	5	5	22	5	1	3	0	3	0	3	0	1	1	2	0	0	4	3	3	3
1	1945	1	2	1	3	1	0	0	0	0	0	0	0	0	0	3	2	2	1	3	1	1	1	1	1	1	4	5	5	2	5	21	120	5	5.5	3	3	2	0	0	0	0	3	3	0	4	1	3	3
2	1955	2	2	1	3	1	0	1	0	0	0	0	0	0	0	3	2	2	2	4	2	2	1	1	2	2	2	2	2	4	6	20.5	200	6.5	5.5	3	3	3	0	0	0	0	3	0	0	3	1	3	1
1	1962	2	2	2	3	1	0	0	0	0	1	0	0	0	0	3	2	2	2	2	2	3	1	1	1	2	6	1	1	6	6	20.5	3	6	9	1	1	3	0	3	1	1	1	0	0	1	1	0	0
2	1959	1	2	1	3	1	0	0	0	0	0	0	0	0	0	3	2	2	2	2	3	3	2	2	2	2	2	2	1	5	6	21	30	4.5	7.5	2	3	3	0	0	0	0	3	0	0	2	1	0	0
2	1954	2	2	1	3	1	0	0	0	0	0	0	0	0	0	3	2	2	2	4	1	1	1	1	1	1	4	5	5	4	1	21	300	5	3	3	3	0	3	3	3	0	0	3	2	4	1	3	3
2	1954	1	2	1	3	1	1	0	0	0	0	0	0	0	0	3	2	2	2	4	2	2	2	2	1	1	3	3	4	4	4	22	120	5	6	3	0	0	0	0	0	0	3	0	0	3	1	1	1
2	1949	2	2	1	3	1	0	0	0	0	1	0	0	0	0	3	2	2	2	4	1	1	1	1	1	1	4	4	4	4	5	23	30	4.5	5	3	3	3	0	0	0	0	3	3	0	3	1	2	2
2	1948	2	2	1	3	1	0	0	0	0	0	0	0	0	0	3	2	2	2	1	2	1	2	2	2	2	1	3	2	5	6	21	5	6	9	0	3	0	0	0	0	0	2	2	0	2	1	1	1
2	1946	2	2	1	3	1	0	1	0	0	1	0	0	0	0	3	2	2	2	4	1	3	1	1	1	2	3	1	5	5	6	20	10	6	10	0	3	3	0	3	0	0	2	3	0	1	1	2	1
2	1946	2	2	1	3	1	0	1	0	0	1	0	0	0	0	3	2	2	2	5	2	2	1	1	1	1	4	4	5	2	2	23	60	4	4	3	3	3	1	0	3	0	3	3	0	3	3	3	3
2	1945	1	2	2	3	1	0	0	0	0	0	0	0	0	0	3	2	2	2	2	2	1	1	1	2	2	3	2	2	1	6	21	280	6	5	3	1	1	2	2	0	2	1	3	3	2	1	1	1
2	1945	2	2	1	3	1	0	0	0	0	0	0	0	0	0	3	2	2	2	2	2	2	2	2	2	2	6	1	1	6	6	22.5	5	6	7.5	0	3	0	0	3	0	0	0	0	0	1	1	0	0
2	1942	1	2	1	3	1	0	0	0	1	1	0	0	0	0	3	2	2	2	5	3	3	2	2	1	1	3	5	3	3	5	20	60	6	5	2	3	3	0	3	0	3	3	3	0	4	1	0	0
2	1939	2	2	1	3	1	0	0	0	0	0	0	0	0	0	3	2	2	2	3	2	1	1	1	1	1	4	3	1	4	5	21	30	5	7.5	3	3	2	0	0	0	0	1	3	0	2	1	0	2
2	1961	3	2	3	3	2	1	0	0	0	0	0	0	0	0	3	2	2	1	4	3	3	2	2	2	2	2	1	1	6	6	21	30	6	8.5	0	0	3	0	3	0	0	0	2	0	1	2	0	0
2	1943	1	2	1	3	1	0	0	0	0	0	0	0	0	0	3	2	2	1	4	1	1	1	1	2	2	4	3	3	5	5	21	10	7.5	10.5	3	3	3	0	3	0	0	2	2	0	2	1	1	1
2	1965	2	2	1	3	1	0	0	0	1	0	0	0	0	0	3	2	2	1	4	3	2	1	1	1	1	5	5	5	3	6	22	30	5.5	7	1	0	0	0	0	0	0	1	3	2	1	1	2	1
2	1965	2	2	2	3	1	0	0	1	0	0	0	0	0	0	3	2	2	1	4	3	3	2	2	2	2	2	6	1	5	6	21.5	5	6	8.5	0	3	3	0	0	0	2	2	0	0	1	1	0	0
2	1958	1	2	2	3	1	0	0	0	0	0	0	0	0	0	3	2	2	1	4	3	3	2	2	2	2	2	1	1	5	6	21.5	30	6	8.5	2	2	2	1	1	1	1	1	0	0	2	1	1	1
1	1946	1	2	1	3	1	0	0	0	0	1	0	0	0	0	3	2	2	1	4	1	1	1	1	2	2	4	3	4	4	5	21	120	5.5	7	3	3	3	1	3	0	0	3	3	0	2	1	1	1
1	1944	2	2	1	3	1	0	0	0	0	0	0	0	0	0	3	2	2	1	3	2	2	1	1	2	2	6	2	1	5	6	22	0	6.5	8.5	0	0	3	0	0	0	0	0	0	0	1	1	0	0
1	1944	1	2	1	3	3	0	0	0	0	0	0	0	0	0	3	2	2	1	4	2	3	1	1	1	1	3	2	4	2	5	20	20	6	9	1	3	3	1	1	1	1	0	0	0	2	1	2	2
1	1944	2	2	1	3	2	1	0	0	0	0	0	0	1	0	3	2	2	1	3	2	2	2	2	2	2	2	2	2	5	5	22	30	6	7.5	2	3	3	0	0	0	0	0	3	0	2	1	1	0
1	1950	2	2	3	3	3	0	0	0	0	0	0	0	0	0	3	2	2	1	5	1	1	1	1	2	2	5	4	6	4	2	22	60	7	8	3	3	3	3	3	0	0	3	0	3	3	1	3	3
1	1943	2	2	2	3	1	0	0	0	0	0	0	0	0	0	3	2	2	2	5	3	3	2	1	2	2	3	2	4	4	6	21	30	7	9	2	3	3	0	0	0	0	1	1	0	2	1	2	2
2	1962	2	2	1	3	1	0	0	0	0	1	0	0	0	0	3	2	2	2	5	2	2	1	1	1	1	3	4	1	4	6	20.5	120	5	6.5	3	1	1	1	1	2	0	1	2	0	3	1	3	3
1	1943	2	2	1	3	1	0	0	0	1	0	0	0	0	0	1	1	2	1	4	3	3	2	2	2	2	3	2	2	5	6	22	55	6.5	8.5	0	3	3	3	2	0	3	0	0	0	2	1	0	0
1	1959	1	2	1	3	1	1	0	0	0	0	0	0	0	0	3	1	2	2	5	1	1	1	1	2	2	3	2	2	5	2	23	60	7.5	8.5	3	3	0	0	0	0	0	0	3	0	2	1	0	0
2	1952	2	2	1	3	1	0	0	0	0	0	0	0	0	0	3	1	2	2	4	2	1	2	2	2	2	4	4	4	4	2	22.5	60	5	7	2	1	0	0	0	0	1	1	1	0	2	1	2	1
2	1958	2	2	1	3	1	0	0	0	0	0	0	0	0	0	3	1	2	1	4	1	1	1	1	1	2	5	3	3	3	3	23	60	5.5	6	2	1	2	1	2	0	2	1	2	0	3	1	2	1
1	1948	2	2	1	3	1	1	0	0	0	0	0	0	0	0	3	1	2	1	4	2	1	1	1	1	1	5	4	2	2	6	22	30	7	8.5	2	2	2	2	1	0	2	3	3	0	3	1	3	2
1	1943	3	2	1	3	1	0	0	0	0	0	0	0	0	0	3	1	2	1	5	2	1	1	1	2	2	3	2	4	5	5	21	30	5.5	8	1	0	0	0	3	0	0	2	1	0	2	1	2	2
1	1941	2	2	1	3	1	0	0	0	0	0	0	0	0	0	3	1	2	1	4	2	3	2	2	2	2	1	1	2	6	5	19.5	30	6	10	1	2	3	0	0	0	0	0	0	0	2	1	0	0
1	1941	1	2	1	3	1	0	0	0	0	0	0	0	0	0	3	1	2	2	4	3	3	2	2	2	2	2	1	3	5	5	21	30	5	9	3	3	3	0	1	0	0	2	0	0	2	1	1	1
1	1956	2	2	2	3	1	0	0	0	0	0	0	0	0	0	3	1	2	1	2	2	1	1	1	2	2	3	2	1	5	4	21	15	6	9	2	3	0	0	0	0	0	3	0	0	2	1	0	0
1	1943	2	2	1	3	1	0	0	0	0	0	0	0	0	0	3	1	2	1	5	1	1	1	1	2	2	3	2	3	5	4	21	15	6	9	1	3	3	0	3	0	0	1	0	0	2	1	1	1
1	1961	1	2	2	3	1	0	0	0	1	1	1	0	0	0	3	1	2	1	4	1	2	1	1	1	1	3	2	4	4	6	21	5	5	8	0	3	3	3	3	0	0	2	0	0	2	1	3	3
1	1930	3	2	1	3	1	1	0	0	0	0	0	0	0	0	1	2	2	2	4	1	1	1	1	2	2	4	2	5	5	5	22	120	7	7	2	3	0	0	1	3	3	0	3	0	3	1	3	3
2	1952	1	2	1	3	2	0	0	0	0	1	0	0	1	0	3	2	2	1	4	2	1	1	1	1	2	5	4	4	4	4	22	30	5.5	7	3	3	3	3	2	3	3	2	0	0	2	1	2	2
1	1942	1	2	3	3	3	1	0	0	0	0	0	0	0	0	3	2	2	1	3	2	2	1	1	2	2	2	1	1	5	5	21	20	7	10	0	1	3	0	0	0	0	1	0	0	2	1	1	0
1	1945	3	2	1	3	1	0	0	0	0	0	0	0	0	0	1	2	2	1	3	3	3	2	2	1	2	2	4	4	4	5	22.5	30	5.5	7	3	3	2	0	0	0	0	2	3	0	1	1	1	2
1	1937	1	2	1	3	1	0	0	0	0	1	0	0	0	0	1	2	2	1	3	1	1	1	1	1	1	4	4	3	3	4	19.5	5	5.5	10	0	0	0	0	2	3	0	0	3	1	2	1	0	0
1	1949	2	2	1	3	1	0	1	0	0	1	0	0	0	0	2	2	2	2	5	1	1	1	1	1	1	5	5	6	2	2	23.5	5	1.5	4.5	3	3	3	3	3	2	2	0	3	0	4	1	3	3
1	1947	2	2	1	3	1	0	0	0	0	0	0	0	0	0	2	2	2	1	4	3	2	1	1	2	2	3	4	4	4	4	21	60	6	8	2	0	0	2	1	0	1	1	0	0	3	1	2	1
1	1953	2	2	1	3	1	0	0	0	0	1	0	0	1	0	3	2	2	2	4	3	1	2	1	2	2	2	2	4	5	4	21	60	5	5.5	3	3	3	0	3	0	3	3	3	0	3	1	1	0
2	1950	2	2	1	3	1	1	0	1	0	0	0	0	0	0	3	2	2	1	5	1	1	1	1	1	1	5	4	5	2	2	21	30	6	9	3	1	3	0	2	3	0	3	3	0	4	1	3	3
1	1943	3	2	1	3	1	0	1	0	0	0	0	0	0	0	1	1	2	1	4	2	2	2	2	2	2	2	3	2	4	5	22	60	5	6	2	1	3	1	3	0	0	3	0	0	3	1	2	2
1	1957	2	2	1	3	1	0	0	0	0	0	0	0	0	0	1	1	2	1	4	1	1	1	1	1	1	5	5	4	3	1	22	30	5	6.5	3	0	1	0	0	0	0	1	0	0	3	1	1	1
1	1974	2	2	1	3	1	0	0	0	0	0	0	0	0	0	3	1	2	1	3	3	3	2	2	1	1	6	2	5	5	5	22.5	30	6	7.5	0	0	1	0	0	0	2	2	0	0	1	1	2	2
1	1954	3	2	1	3	1	1	0	0	0	0	0	0	0	0	3	1	2	1	4	3	1	1	1	2	2	3	2	4	5	5	22	30	6	8	1	2	0	0	2	0	0	2	0	0	2	1	1	1
1	1951	1	2	1	3	1	0	0	0	0	1	0	0	0	0	3	1	2	1	5	3	3	2	2	1	1	3	4	4	3	1	22.5	30	5.5	7	2	3	3	3	3	1	1	3	3	2	2	1	2	2
2	1968	2	2	1	3	1	0	0	0	0	0	0	0	0	0	3	2	1	1	3	1	1	1	1	2	2	6	1	6	6	6	22	60	6	7	3	0	3	0	0	3	3	0	0	0	2	1	0	3
2	1957	1	2	1	3	1	0	0	0	0	0	0	0	0	0	3	2	1	2	3	2	2	1	1	2	2	2	2	2	2	5	21	30	5	8	0	2	3	0	3	0	0	1	0	0	2	1	1	0
1	1955	2	2	1	3	1	0	0	0	0	0	0	0	0	0	3	2	1	1	1	3	2	2	2	2	2	2	2	2	5	6	23	180	6	2	3	3	3	0	1	2	0	1	0	0	2	1	2	1
2	1952	2	2	1	3	1	0	0	1	0	0	0	0	0	0	1	1	1	1	5	2	2	1	1	1	2	3	5	3	3	3	21	120	5	7	2	1	0	2	3	0	0	2	0	0	3	1	1	1
1	1953	1	2	1	3	1	0	0	0	0	1	0	0	0	0	2	1	1	1	3	2	2	1	1	2	2	2	4	3	4	2	22	60	7	8	3	3	3	1	3	1	1	2	2	1	2	1	0	0
1	1947	2	2	1	3	1	0	0	0	0	0	0	0	0	0	2	1	1	1	5	1	1	1	1	1	1	5	6	6	1	6	1	90	7	6	3	3	3	3	3	0	0	3	3	0	4	1	3	3
1	1943	2	2	1	3	1	1	1	0	0	1	0	0	0	0	3	1	1	1	5	1	2	1	1	1	1	4	4	5	4	4	23	30	7	7.5	2	3	3	2	3	0	2	3	3	0	3	1	3	3
1	1935	3	2	1	3	1	0	0	0	0	1	0	0	0	0	3	1	1	1	5	1	1	1	1	1	1	5	4	6	4	2	21	30	6	4	3	3	3	0	0	0	0	3	3	0	3	1	2	3
1	1956	2	2	2	3	1	0	1	0	0	0	0	0	0	0	3	1	1	1	5	2	3	1	2	1	1	3	2	5	3	5	22	10	5	7	3	3	3	3	3	1	1	3	3	0	2	3	3	1
1	1955	2	2	1	3	1	0	0	0	0	1	0	0	0	0	3	1	1	1	4	1	2	1	1	1	1	3	3	4	4	5	20	30	5	9	2	1	0	0	2	3	2	2	2	0	3	1	2	1
2	1949	1	2	1	3	1	0	0	0	0	0	1	0	0	0	1	2	1	2	4	1	1	1	1	1	1	3	2	6	5	5	20	10	7	10	0	3	3	0	3	0	3	0	3	0	3	1	2	1
1	1953	2	2	2	3	1	1	1	0	1	0	0	0	0	0	3	2	1	1	2	1	2	1	1	2	2	1	1	1	6	6	22	30	5	5.5	0	3	3	0	2	0	0	2	0	0	3	1	1	1
1	1932	1	2	1	3	1	0	0	0	0	1	0	0	0	0	1	2	1	1	5	1	1	1	1	1	1	5	4	5	5	2	19	0	7	12	0	2	2	3	3	1	2	3	3	0	2	1	3	3
1	1933	2	2	1	3	1	0	0	0	0	0	0	0	0	0	1	1	1	2	5	1	1	1	1	2	2	2	4	4	4	2	22	60	6	8	2	1	3	2	3	0	0	3	1	0	3	1	2	2
1	1951	2	2	1	3	1	0	0	0	0	1	0	0	0	0	1	1	1	1	4	2	2	2	2	2	2	2	2	2	6	2	22	30	6	8	1	2	3	1	2	0	0	2	0	0	2	1	1	1
1	1964	1	2	2	3	1	0	1	0	1	0	0	0	1	0	2	1	1	1	4	2	2	1	1	2	2	3	2	5	3	5	22	30	5	6.5	3	3	2	0	0	0	0	2	2	0	2	1	1	2
1	1953	3	2	3	3	2	0	0	0	0	1	0	0	0	0	2	1	1	1	4	2	1	1	1	2	2	4	2	2	4	3	22	5	7	7	0	0	0	0	3	0	1	0	2	2	3	1	1	0
1	1944	2	2	1	3	1	0	0	0	0	1	0	0	0	0	3	1	1	1	5	1	1	1	1	2	2	4	2	2	5	6	20.5	120	6	7.5	3	0	0	0	0	0	0	0	3	0	2	1	0	0
1	1942	2	2	2	3	1	0	0	0	0	0	0	0	0	0	3	1	1	1	3	3	3	1	1	2	2	4	1	2	5	2	22	15	6	8	0	0	0	0	0	0	0	0	0	0	2	1	2	0
1	1941	2	2	1	3	1	0	0	0	0	0	0	0	0	0	3	1	1	1	4	2	1	1	1	2	2	4	3	4	4	4	21	20	6	8	2	1	1	0	0	0	1	2	2	0	2	1	1	2
1	1953	3	2	1	3	1	0	0	0	0	1	0	0	1	0	3	1	1	2	4	2	1	1	1	2	2	5	3	5	5	4	21	5	6	9	0	3	3	3	0	0	0	3	0	0	2	1	3	3
1	1950	2	2	1	3	1	0	0	0	0	0	0	0	0	0	3	1	1	1	3	2	1	1	1	2	2	3	2	2	5	5	20.5	15	5.5	7	0	0	3	0	3	0	0	3	0	0	2	1	0	0
1	1947	1	2	1	3	1	0	0	0	0	1	0	0	0	0	3	1	1	1	2	2	2	2	1	2	2	5	2	2	5	6	22	30	5	7	3	0	0	0	2	0	0	0	2	2	1	1	1	1
2	1962	2	3	1	2	1	0	0	1	0	0	0	0	0	0	3	2	2	2	5	2	2	1	1	2	2	4	2	2	5	2	22.5	120	6	6	2	2	3	2	3	0	0	3	1	0	2	1	3	2
2	1964	2	3	1	2	1	0	0	0	0	1	0	0	0	0	3	2	2	1	3	2	2	2	2	2	2	3	3	3	4	3	21	60	7	9	3	2	3	2	3	0	0	3	0	0	3	1	0	1
2	1944	3	3	1	3	1	0	0	0	0	1	0	0	0	0	3	2	2	1	4	1	1	1	1	1	1	5	4	2	2	3	22	120	5.5	6	3	3	3	3	3	2	3	3	3	0	4	1	3	3
2	1940	3	4	1	1	1	0	0	0	0	0	0	0	0	0	1	2	2	1	2	2	2	2	2	2	2	3	2	3	5	6	21.5	30	6.5	8.5	2	3	3	0	0	0	0	3	1	0	2	1	3	3
2	1946	3	4	1	1	1	0	1	0	0	1	0	0	0	0	1	2	2	1	4	3	3	2	2	1	1	2	2	2	5	2	21	60	6	8	3	2	3	2	3	0	0	3	0	0	3	1	2	2
1	1937	1	4	1	1	1	1	0	0	0	1	0	0	0	0	2	2	2	2	2	2	2	2	2	2	2	5	2	3	5	6	22.5	5	6	7.5	0	3	0	0	0	0	0	0	3	0	2	1	0	0
2	1944	1	4	1	1	1	0	0	0	0	1	0	0	0	0	3	2	2	2	3	1	1	1	1	1	1	4	4	4	4	2	20	30	7	11	2	3	2	0	0	0	0	2	3	0	2	1	3	3
2	1946	1	4	1	1	1	0	0	0	0	0	0	0	0	0	3	2	2	1	4	1	1	1	1	2	2	4	4	4	5	4	21	180	6	6	3	3	2	0	0	3	0	3	3	0	3	1	3	2
2	1945	2	4	1	1	1	0	0	0	0	1	0	0	0	0	3	2	2	1	3	1	1	1	1	1	1	4	4	5	3	3	22.5	5	6	7.5	0	3	3	0	0	0	2	0	3	0	2	1	1	2
1	1935	2	4	1	1	1	0	0	1	0	1	0	0	0	0	3	2	2	1	3	3	3	2	2	2	2	2	1	5	6	3	22	5	5	7	0	0	0	0	0	0	0	2	0	0	1	1	2	1
2	1954	1	4	1	1	1	0	0	0	0	1	0	0	0	0	3	2	2	1	4	1	1	1	1	2	2	4	4	4	4	1	22	30	6	4.5	2	3	3	0	0	0	0	0	3	0	3	1	3	3
1	1948	2	4	1	1	2	0	0	0	0	0	0	0	0	0	3	2	2	1	4	1	1	1	1	2	2	5	1	1	5	2	22	5	6.5	8	0	0	0	3	0	0	0	1	0	0	2	1	2	1
2	1933	2	4	1	1	3	0	0	0	0	0	0	0	0	0	3	2	2	2	1	2	2	1	1	2	2	6	1	1	5	5	21	120	8.5	8	3	3	3	3	0	0	0	0	0	0	1	1	3	3
1	1930	2	4	1	1	1	0	1	0	0	0	0	0	0	0	2	2	2	2	2	1	1	1	1	1	1	3	2	2	5	4	23	30	5	6	0	0	0	0	0	0	3	1	2	0	2	1	3	3
1	1951	2	4	1	1	2	0	1	0	1	0	0	0	0	0	3	2	2	2	5	2	1	1	1	1	1	3	4	5	2	4	21	5	5	8	0	3	3	0	0	3	1	0	3	0	2	1	0	2
1	1933	1	4	1	1	1	1	0	0	0	0	0	0	0	0	3	1	2	1	4	1	1	1	1	2	2	2	1	4	6	6	20.5	120	6.5	6	3	0	3	0	0	3	3	3	3	0	2	1	1	3
2	1942	3	4	1	1	1	0	0	0	0	0	0	0	0	0	3	2	1	1	1	3	3	1	1	1	1	6	3	3	5	6	20	30	5	7	0	3	3	0	0	0	3	0	2	0	2	1	0	0
2	1939	3	4	1		1	0	0	0	0	0	0	0	0	0	3	2	1	1	2	3	3	2	2	2	2	1	2	2	5	5	21	10	5	8	2	1	3	0	0	0	0	0	0	0	1	1	1	0
1	1940	1	4	1	1	2	0	0	0	0	1	0	0	0	0	3	2	1	2	1	1	1	1	1	1	1	4	5	5	3	3	20.5	30	5	6	3	3	3	0	0	0	0	3	1	0	3	1	3	3
2	1922	2	4	1	1	1	0	0	0	0	0	0	0	0	0	3	1	1	1	1	3	3	2	2	2	2	1	1	1	6	6	18	5	6	12	0	0	0	0	0	0	0	0	0	0	1	1	0	1
1	1966	1	4	1	1	1	0	0	0	0	0	0	0	0	0	3	1	1	1	4	2	2	1	1	2	2	3	2	5	4	5	21	90	5	4	3	3	3	3	3	0	3	3	3	0	4	1	3	3
1	1949	1	4	1	1	1	1	0	0	0	0	0	0	0	0	3	1	1	1	2	3	3	2	2	2	2	6	1	1	5	6	20.5	150	6	6	3	3	3	0	3	0	0	0	0	0	3	1	3	1
2	1948	2	4	1	1	1	0	0	0	0	0	0	0	0	0	1	2	2	2	1	2	2	2	2	2	2	2	3	3	5	5	21.5	10	5	8	0	3	3	0	0	0	0	1	3	0	2	1	1	1
1	1942	2	4	1	1	1	0	0	0	0	0	0	0	0	0	2	2	2	1	5	1	3	1	1	2	2	2	4	1	4	3	21	5	6	9	0	3	1	3	3	3	3	3	3	0	2	1	2	0
2	1947	2	4	1	1	1	0	0	0	0	1	0	0	0	0	2	2	2	2	5	2	1	1	1	2	2	3	3	4	4	5	22	120	5.5	7	3	2	0	0	0	0	0	2	3	0	2	1	3	3
2	1946	1	4	1	1	1	1	0	0	0	1	0	0	0	0	2	2	2	1	4	2	1	1	1	1	1	3	4	4	4	4	21	60	6	7	1	2	2	1	2	1	1	2	3	0	2	1	1	2
2	1942	1	4	1	1	1	0	0	0	0	0	0	0	0	0	3	2	2	2	4	3	3	2	2	2	2	6	2	3	5	1	21	0	5.5	8.5	0	0	0	0	0	0	0	0	0	0	2	1	0	0
2	1962	1	4	1	1	1	0	0	0	0	0	0	0	0	0	3	2	2	1	3	3	3	2	2	2	2	6	1	3	6	6	21	5	5	8	2	2	0	0	0	3	3	0	0	0	1	1	2	2
2	1960	2	4	1	1	1	0	0	0	0	1	0	0	0	0	3	2	2	1	4	1	1	1	1	1	1	4	5	3	2	4	24	45	6	6	3	3	3	3	0	3	3	0	3	0	3	1	3	3
2	1952	2	4	1	1	1	1	0	0	0	1	0	0	1	0	3	2	2	2	4	2	2	1	1	1	1	5	2	3	5	6	21	60	4.5	7	3	3	3	0	0	0	0	2	0	0	2	1	0	1
2	1950	2	4	1	1	1	0	0	0	0	0	0	0	0	0	3	2	2	1	4	3	2	2	2	2	2	3	2	4	5	6	22	60	6.5	8.5	3	3	3	2	2	0	0	2	3	0	3	1	2	1
1	1941	1	4	1	1	1	0	1	0	0	0	0	0	1	0	3	2	2	1	4	1	2	1	1	1	1	5	1	5	5	2	21	30	8	7	0	0	0	0	0	0	0	0	0	0	2	2	1	3
2	1944	2	4	1	1	1	0	0	0	0	0	0	0	0	0	3	2	2	1	1	3	3	2	2	2	2	6	1	1	5	5	20.5	30	6	9	2	0	3	0	0	0	0	3	0	0	1	1	0	1
1	1957	2	4	1	1	1	0	0	0	0	1	0	0	0	0	2	1	2	2	4	2	2	1	1	1	1	4	4	4	3	4	21	30	6	8	1	2	1	1	0	1	1	2	0	0	3	1	2	2
1	1937	2	4	1	1	1	0	0	0	0	0	0	0	0	0	3	1	2	2	4	1	1	1	1	2	2	4	2	4	2	4	22	150	7	6	3	3	3	0	0	0	0	3	0	0	2	1	1	0
1	1944	2	4	2	1	1	0	0	0	0	0	0	0	0	0	3	1	2	1	4	3	3	1	1	2	2	1	1	2	6	6	23	60	6.5	7.5	3	3	3	3	0	2	2	2	0	0	2	1	0	0
1	1946	1	4	1	1	1	0	0	0	0	0	0	0	0	0	3	1	2	2	3	3	3	2	2	2	2	1	1	5	6	6	20.5	30	5	8	3	0	3	1	0	0	0	0	0	0	1	1	1	1
2	1946	3	4	1	1	1	0	1	0	1	1	0	0	1	0	3	2	2	2	4	1	1	1	1	1	1	4	5	5	2	3	20.5	90	6	7	3	3	3	0	2	3	3	3	2	0	3	1	3	3
1	1942	1	4	1	1	1	1	0	0	0	0	0	0	0	0	2	1	2	1	4	3	2	1	1	2	2	5	4	4	4	4	22	60	6	7	2	0	2	0	0	1	1	0	1	0	2	1	1	2
1	1948	1	4	1	1	1	0	0	0	0	0	0	0	0	0	3	1	2	1	4	1	1	1	1	2	2	5	6	6	6	6	21	60	5	7	3	3	0	0	3	0	0	3	3	0	3	1	3	3
1	1930	1	4	1	1	1	1	0	0	0	0	0	0	0	0	2	1	1	2	5	1	1	1	1	1	1	5	4	5	4	4	20	120	8	8	2	1	1	0	0	0	0	1	2	0	2	1	1	2
1	1929	2	4	1	1	1	0	0	0	0	1	0	0	0	0	2	1	1	1	4	1	1	1	1	1	1	5	5	4	4	4	22	30	4	5.5	0	0	3	0	3	0	0	3	0	0	2	1	0	0
1	1933	3	4	1	1	1	0	0	0	0	1	0	0	0	0	3	1	1	1	2	2	2	1	1	1	1	3	2	2	2	6	21	30	5	8	0	0	0	0	0	0	0	0	0	0	2	1	1	1
2	1954	2	4	1	1	1	0	0	0	0	0	0	0	0	0	3	2	1	1	3	1	1	1	1	2	2	3	4	4	4	6	22	5	5	7	0	3	0	0	1	3	3	3	1	1	3	1	3	2
1	1945	2	4	1	1	1	0	0	0	0	1	0	0	0	0	1	1	1	2	5	1	1	1	1	1	1	5	5	5	2	5	22	30	4.5	6	3	3	0	1	0	0	0	3	3	0	3	1	3	3
1	1944	1	4	2	1	1	0	0	0	0	1	0	0	0	0	1	1	1	1	3	1	2	1	1	1	1	3	3	5	5	4	19	30	6	6	3	3	1	1	2	0	0	1	0	0	3	1	1	2
2	1941	1	4	1	2	1	0	0	0	0	0	0	0	0	0	1	2	2	2	4	1	1	1	1	1	1	5	4	2	4	6	20.5	60	7	9.5	3	3	0	3	3	3	3	3	3	0	2	1	0	0
2	1966	2	4	1	2	1	0	0	0	0	1	0	0	0	0	1	2	2	1	5	1	1	1	1	1	1	5	1	1	5	6	18	60	7	10	3	3	3	0	0	3	3	0	3	0	3	1	3	0
2	1954	2	4	1	2	1	0	0	0	0	0	0	0	0	0	1	2	2	1	5	1	1	1	1	1	1	5	6	6	1	6	20	60	5	7	3	3	2	3	2	3	3	0	3	0	3	1	3	3
2	1945	1	4	1	2	1	0	0	0	0	0	0	0	0	0	1	2	2	1	5	1	1	1	1	1	1	5	2	6	5	6	17	5	3	10	0	3	3	0	0	0	0	0	3	0	2	1	3	3
2	1952	1	4	1	2	1	0	0	0	0	0	0	0	0	0	1	2	2	2	5	1	1	1	1	1	1	5	5	5	2	2	21	60	7	8	3	3	3	3	3	3	3	3	3	0	4	1	3	3
2	1954	1	4	2	2	1	0	0	0	0	0	0	0	0	0	1	2	2	1	4	1	1	1	1	2	2	5	5	4	2	6	23	60	7	8	3	3	3	1	3	3	3	3	3	0	3	1	3	3
1	1943	2	4	2	2	1	0	0	0	0	0	0	0	0	0	2	2	2	2	5	1	1	1	1	1	2	4	3	3	5	2	22	60	4	5	3	2	0	1	2	0	0	2	0	0	3	1	1	2
2	1955	2	4	1	2	1	0	1	0	0	1	0	0	0	0	2	2	2	1	4	1	1	1	1	1	1	4	2	2	4	4	23.5	5	4	4	2	3	3	3	0	0	3	3	0	0	3	1	2	1
2	1954	2	4	1	2	1	0	0	0	0	0	0	0	0	0	3	2	2	2	3	1	3	2	2	2	2	3	3	4	5	4	21	5	5.5	7.5	0	0	0	0	0	0	0	0	2	0	2	1	1	1
2	1952	3	4	3	2	1	0	0	1	0	0	0	0	0	0	3	2	2	2	4	2	2	1	1	2	2	3	2	2	5	5	22	60	5	6	1	2	3	0	0	0	0	2	0	0	2	1	1	1
2	1948	3	4	1	2	1	0	0	0	0	0	0	0	0	0	3	2	2	2	1	2	2	2	2	1	1	6	3	3	5	4	20	5	7.5	6	0	3	3	0	0	0	3	0	0	0	1	1	0	0
1	1967	1	4	1	2	1	0	0	0	1	0	0	0	0	0	3	2	2	1	3	3	3	1	1	1	1	4	2	2	5	5	22	60	8.5	9.5	2	1	0	1	1	1	1	2	0	0	2	1	1	1
2	1950	2	4	1	2	1	0	0	0	0	1	0	0	0	0	3	2	2	1	2	3	3	2	2	2	2	2	3	2	6	6	21	5	6	9	0	0	0	0	0	0	0	0	0	0	1	1	2	2
2	1951	3	4	1	2	1	0	0	0	0	1	0	0	0	0	3	2	2	2	3	1	3	2	2	1	1	3	2	4	5	5	21	10	6	9	0	0	0	0	0	3	3	0	0	0	1	1	0	0
2	1943	2	4	1	2	1	0	0	1	0	1	0	0	0	0	3	2	2	2	3	2	1	1	1	2	2	3	1	1	6	5	20.5	150	6.5	6.5	3	3	3	0	0	0	0	3	3	0	2	1	0	0
2	1942	1	4	1	2	1	0	0	0	0	0	0	0	0	0	3	2	2	2	4	2	2	2	1	2	2	3	3	4	5	5	20.5	150	5.5	6.5	3	2	3	1	0	0	0	0	0	0	2	1	1	1
2	1941	1	4	1	2	1	0	0	0	0	0	0	0	0	0	3	2	2	2	5	2	1	1	1	1	1	5	3	3	4	3	20	60	5	7	2	3	3	1	0	0	3	3	2	0	3	1	3	3
2	1951	3	4	1	2	1	0	0	0	0	1	0	0	0	0	3	2	2	1	4	3	3	2	2	1	1	3	6	5	5	5	20	60	6	8	3	3	3	0	0	3	0	3	3	0	2	1	2	1
2	1951	1	4	1	2	1	0	1	0	0	1	0	0	0	0	3	2	2	2	5	1	1	1	1	2	2	4	2	2	2	5	19.5	180	6.5	6	3	0	0	0	0	0	0	2	0	0	2	1	0	0
1	1951	2	4	1	2	1	1	0	0	0	1	0	0	0	0	2	1	2	1	5	1	1	1	1	1	1	5	4	5	1	4	21	90	5.5	8	3	3	3	1	2	3	3	0	3	0	3	1	3	3
2	1938	2	4	1	2	1	0	0	0	0	1	0	0	0	0	3	1	2	1	4	3	1	1	1	2	2	3	3	3	5	5	22	60	6	7	3	0	0	0	0	2	1	0	1	0	1	1	0	0
1	1943	1	4	2	2	1	0	0	0	0	0	0	0	0	0	3	1	2	1	3	2	2	2	1	2	2	2	1	3	5	5	22.5	15	5	6.5	0	3	3	0	0	0	3	2	1	0	2	1	1	1
2	1946	2	4	1	2	1	0	0	0	0	0	0	0	0	0	3	2	2	2	1	1	1	1	1	2	2	5	2	2	5	5	20	30	7	10	0	1	0	0	2	0	3	0	3	0	3	1	1	1
2	1940	1	4	1	2	1	0	0	0	0	0	0	0	0	0	1	2	1	1	5	1	1	1	1	1	1	5	5	6	2	1	19	300	5	5	3	3	3	3	3	3	3	3	3	0	3	1	3	3
2	1949	1	4	1	2	1	0	0	0	0	0	0	0	0	0	3	2	1	1	4	3	3	2	2	1	1	4	1	2	6	6	22	45	5.5	7	3	2	0	0	1	0	0	3	0	0	2	1	2	0
1	1940	2	4	1	2	1	0	0	0	0	0	0	0	0	0	3	1	1	1	4	1	1	1	1	2	2	4	4	4	4	6	21	45	5.5	8.5	3	3	3	0	2	3	3	3	3	0	3	1	2	2
1	1938	1	4	1	2	1	0	0	0	0	0	0	0	0	0	3	1	1	1	3	3	3	2	2	2	2	3	2	1	5	3	21.5	15	10	13	0	2	0	0	0	0	0	0	2	0	2	1	0	0
1	1964	2	4	2	2	1	0	0	0	0	1	0	0	0	0	3	1	1	1	4	2	1	1	1	1	1	3	5	4	2	3	23	5	5	6	0	0	3	2	3	0	0	0	3	0	2	1	2	2
2	1942	2	4	2	3	1	0	0	0	1	1	0	0	0	0	1	2	2	2	3	2	2	1	1	1	1	3	5	6	2	5	20.5	60	3.5	8	3	3	3	0	1	0	3	3	2	0	4	1	3	3
2	1938	3	4	1	3	1	0	1	0	0	0	1	0	0	0	1	2	2	2	4	2	2	1	1	1	1	3	4	4	4	3	19	5	6.5	11.5	0	3	3	0	0	0	3	0	0	0	2	1	3	3
2	1952	1	4	1	3	1	0	0	0	0	0	0	0	0	0	1	2	2	1	4	3	3	1	1	1	1	2	4	5	3	5	22	30	6.5	8	3	3	3	0	2	1	1	0	3	0	3	1	2	2
1	1952	1	4	1	3	1	0	0	0	0	0	0	0	0	0	1	2	2	1	2	3	3	2	2	2	2	1	6	1	1	5	21	30	5.5	9	1	0	3	2	1	2	2	3	1	0	2	1	0	0
2	1964	2	4	1	3	2	0	0	0	0	1	0	0	0	0	3	2	2	2	4	3	3	2	2	2	2	2	2	2	5	6	22	30	6	6.5	1	2	2	2	3	0	3	0	0	0	2	1	2	2
2	1954	2	4	1	3	1	0	0	0	0	0	0	0	0	0	3	2	2	2	1	3	3	2	2	2	2	1	2	2	5	6	22	30	5	8	2	2	3	1	1	0	0	1	1	0	2	1	2	2
2	1962	2	4	1	3	1	0	0	0	0	0	0	0	0	0	3	2	2	1	5	1	1	1	1	1	1	4	2	5	5	6	21	60	6	9	3	2	0	0	1	3	3	2	3	0	3	1	2	2
2	1947	1	4	1	3	1	0	0	0	0	1	0	0	0	0	3	2	2	2	3	1	2	1	1	1	1	3	4	5	6	5	20	30	5	8	1	3	3	0	0	3	0	0	2	0	2	1	0	1
1	1953	2	4	2	3	1	0	0	0	0	0	1	0	0	0	3	2	2	1	4	3	3	2	2	2	2	4	2	1	5	5	22	180	5.5	4.5	3	2	2	0	0	0	0	0	0	0	3	1	0	1
1	1936	3	4	1	3	1	1	0	0	0	1	0	0	0	0	1	1	2	1	5	1	1	1	1	1	1	5	4	6	3	3	20	180	6	8	3	1	0	1	3	0	3	0	3	0	3	1	3	3
2	1945	2	4	2	3	1	0	0	1	0	0	0	0	0	0	2	2	2	1	2	3	2	2	2	2	2	2	1	1	5	6	22	30	5	5	3	3	3	3	3	0	3	0	0	0	3	1	1	1
1	1941	2	4	1	3	1	1	0	0	1	0	0	0	0	0	1	1	2	1	5	3	3	2	2	1	1	4	4	5	4	5	20	360	8	7	0	3	3	0	0	1	1	2	3	3	1	1	0	0
2	1934	2	4	1	3	1	0	0	0	0	1	0	0	0	0	3	2	1	1	4	3	2	1	1	1	1	2	5	5	4	4	19	240	6	7	3	3	3	0	0	0	3	1	1	0	2	1	3	3
2	1949	1	4	1	3	1	0	1	0	0	1	0	0	0	0	1	2	1	1	4	2	1	1	1	2	2	5	2	2	5	5	21	60	6	8	3	3	3	0	0	0	0	2	3	0	3	1	0	0
1	1947	2	4	1	3	1	0	0	0	0	0	0	0	0	0	3	1	1	1	4	3	3	2	2	2	2	2	1	1	6	6	22	10	8	10	0	3	3	0	0	0	0	3	3	0	2	1	0	0
2	1951	2	4	1	3	1	0	0	1	0	0	0	0	0	0	1	2	2	2	5	1	1	1	1	1	1	5	5	3	4	2	22	120	4	4	3	2	3	2	2	0	0	3	0	0	4	1	3	2
2	1947	2	4	1	3	1	0	0	0	0	1	1	0	0	0	1	2	2	2	5	1	1	1	1	1	1	4	5	4	1	2	22	5	7	9	0	3	3	0	0	1	1	3	3	0	3	1	3	3
2	1945	2	4	1	3	1	0	0	0	0	0	1	0	0	0	1	2	2	2	5	1	1	1	1	1	1	5	5	5	2	2	20.5	5	7.5	11.5	0	3	2	0	3	0	3	3	3	0	4	1	3	3
2	1934	2	4	1	3	1	0	0	0	1	0	0	0	0	0	1	2	2	2	5	1	1	1	1	1	1	4	4	4	4	5	19.5	30	5.5	10	3	2	3	0	0	0	0	2	3	0	3	1	2	2
2	1933	1	4	1	3	1	0	0	1	0	0	0	0	0	0	1	2	2	2	5	1	1	1	1	1	1	2	2	3	4	2	20	120	5	8	3	2	3	3	3	0	0	2	0	0	3	1	0	1
2	1953	2	4	1	3	1	1	0	0	0	1	0	0	0	0	1	2	2	1	4	2	2	2	2	1	1	2	2	3	4	3	22	120	6	7	1	2	3	2	3	0	0	3	0	0	3	1	2	2
2	1946	1	4	1	3	1	0	1	0	0	1	0	0	0	0	1	2	2	1	5	1	1	1	1	1	1	3	5	2	2	4	21	5	7	10	0	3	3	0	0	0	0	1	3	0	2	1	3	3
2	1941	1	4	1	3	1	0	0	0	0	1	0	0	0	0	1	2	2	1	3	1	1	2	2	2	2	3	2	3	6	5	20	10	5.5	9.5	0	3	3	0	0	0	0	0	3	0	2	1	0	0
2	1942	2	4	1	3	1	0	1	0	0	0	0	0	0	0	1	2	2	2	5	1	1	1	1	1	1	6	5	2	3	1	22	15	8	14	0	0	0	3	3	0	0	3	3	0	1	1	3	3
2	1941	1	4	1	3	1	0	0	0	0	0	0	0	1	0	1	2	2	2	5	1	1	1	1	2	2	5	3	4	4	4	22	60	6	8	2	1	1	2	3	0	0	3	0	0	2	1	1	1
2	1949	1	4	1	3	1	0	0	0	0	1	0	0	0	0	1	2	2	1	5	2	1	1	1	1	1	3	4	5	6	5	20	120	6	7	3	3	3	0	3	3	0	2	3	0	4	1	2	0
2	1948	2	4	1	3	1	0	0	0	0	0	0	0	0	0	2	2	2	2	4	1	1	1	1	2	2	3	1	3	4	6	22	60	5.5	6.5	2	3	0	3	2	0	0	3	0	0	2	1	2	1
2	1935	3	4	1	3	1	0	0	0	0	0	0	0	0	0	2	2	2	1	3	3	3	2	2	2	2	2	2	2	5	2	22	120	5	5	3	0	0	0	0	0	2	0	2	0	4	1	2	1
2	1958	2	4	1	3	1	0	0	0	0	0	0	0	0	0	2	2	2	1	5	2	1	1	1	1	1	5	5	4	3	2	21	60	7	7	3	1	3	0	0	3	3	3	3	0	4	1	3	3
2	1947	2	4	1	3	1	0	0	0	0	0	0	0	0	0	2	2	2	1	4	2	2	1	1	1	1	3	4	4	4	4	22	60	5	6	2	1	1	0	2	0	0	2	0	0	2	1	2	1
2	1957	2	4	1	3	1	0	0	0	0	1	0	0	0	0	3	2	2	2	4	1	1	1	1	2	2	1	2	4	5	6	22	5	5.5	7.5	2	3	3	3	0	3	3	0	0	0	2	1	0	0
2	1947	2	4	1	3	1	0	0	0	0	1	0	0	0	0	3	2	2	2	5	2	2	1	1	2	2	4	4	4	6	4	22	120	5	6.5	3	3	2	0	0	0	3	3	3	0	3	1	3	3
2	1947	3	4	1	3	1	0	1	0	0	1	0	0	0	0	3	2	2	2	5	2	1	1	1	1	1	4	4	4	4	5	21	120	7	6	3	3	3	2	3	0	0	3	2	0	3	1	3	3
1	1940	3	4	1	3	1	1	1	0	0	0	0	0	0	0	3	2	2	2	4	2	2	1	1	2	2	6	2	3	5	5	23	5	5.5	6.5	0	0	3	0	3	0	0	3	0	0	2	1	3	3
2	1939	3	4	1	3	1	1	0	0	0	1	0	0	0	0	3	2	2	2	5	1	1	1	1	2	2	6	2	1	5	3	21	5	6.5	9.5	1	3	3	0	2	0	0	1	0	0	2	1	0	0
2	1938	1	4	1	3	1	0	0	0	0	1	0	0	0	0	3	2	2	2	3	1	1	1	1	2	2	6	2	4	5	4	21.5	5	6	8.5	2	2	0	0	1	1	1	3	0	0	2	1	0	0
2	1932	2	4	1	3	1	0	0	0	0	0	0	0	0	0	3	2	2	2	5	1	1	1	1	1	1	1	5	6	3	6	21	5	8	10	0	3	0	3	3	3	3	3	3	0	2	1	3	3
2	1945	3	4	1	3	3	0	0	0	0	0	0	0	0	0	3	2	2	1	2	3	2	2	2	2	2	3	2	2	5	5	21	10	6	9	0	2	0	2	0	0	0	1	0	0	1	1	0	2
2	1941	3	4	1	3	1	0	0	0	0	0	0	0	0	0	3	2	2	1	4	1	1	1	1	1	2	4	3	4	3	3	22	5	7	8	3	3	3	2	2	1	1	3	3	3	3	1	1	2
2	1947	1	4	1	3	1	0	0	0	0	0	0	0	0	0	3	2	2	2	4	3	3	2	2	2	2	1	4	4	3	6	20	60	5	8	2	3	3	3	3	0	0	0	2	0	2	1	0	0
2	1945	3	4	1	3	1	0	1	0	0	1	0	0	1	0	3	2	2	2	5	1	1	1	1	1	1	5	5	6	2	2	23	240	5.5	5	3	1	3	3	3	0	3	3	3	0	4	1	3	3
2	1940	1	4	1	3	1	0	0	0	0	1	0	0	0	0	3	2	2	1	5	2	2	1	1	2	2	3	3	2	4	5	22	120	5	5	2	2	2	0	0	0	0	1	3	0	2	1	0	0
1	1954	2	4	1	3	3	0	0	0	0	0	0	0	0	0	3	2	2	1	5	1	1	1	1	2	2	5	1	1	5	5	24	90	5	3.5	3	3	3	0	3	0	0	3	3	0	3	1	3	3
2	1951	1	4	1	3	1	0	0	1	0	1	0	0	0	0	3	2	2	1	4	2	2	1	1	1	1	4	5	4	1	3	21	20	6	8	1	3	3	2	3	0	0	1	2	0	3	1	3	3
2	1946	2	4	1	3	1	0	0	0	0	0	0	0	0	0	3	2	2	1	4	2	2	1	1	1	1	4	3	4	3	5	21.5	7.5	10	10	1	0	0	0	0	1	1	0	3	0	2	1	1	1
2	1943	2	4	1	3	1	0	0	0	0	0	0	0	0	0	3	2	2	1	2	2	1	2	2	1	1	5	2	4	5	6	20	240	6	10	3	3	0	0	3	0	0	3	3	0	3	1	3	3
2	1941	3	4	1	3	1	1	0	1	0	1	0	0	0	0	2	2	2	1	5	2	1	1	1	1	1	3	4	4	4	2	22	120	5	5	3	3	3	0	2	0	0	2	0	0	2	1	3	3
1	1953	1	4	1	3	1	0	0	0	0	0	0	0	0	0	3	1	2	1	4	3	3	2	2	2	2	2	1	1	6	6	20	10	5	9	0	3	2	0	0	0	0	0	0	0	2	1	1	0
1	1938	2	4	1	3	1	0	1	0	0	1	0	0	0	0	3	1	2	1	4	1	1	1	1	2	2	5	3	1	5	5	22	120	6.5	6.5	3	0	2	2	3	0	0	3	3	0	2	1	1	0
1	1955	2	4	2	3	1	0	0	0	0	0	0	0	0	0	3	1	2	1	2	3	3	2	2	1	1	2	2	1	2	6	20.5	150	5	6	3	3	3	0	0	2	2	1	1	1	2	1	1	1
1	1937	1	4	1	3	1	0	0	0	0	0	0	0	0	0	3	1	2	1	5	2	2	1	1	1	1	5	5	1	3	3	21	30	6	9	1	3	3	3	3	1	1	3	2	0	3	1	3	3
2	1935	1	4	1	3	2	0	0	0	0	1	0	0	0	0	1	2	2	1	4	2	1	1	1	2	2	4	3	1	5	3	20.5	5	6	9.5	0	3	3	0	3	0	2	0	0	0	2	1	0	0
1	1951	1	4	2	3	1	0	0	0	0	0	0	0	0	0	3	1	2	1	4	3	2	1	1	1	1	4	5	4	4	5	21	5	5	8.5	0	3	3	3	3	2	2	3	3	0	2	1	0	0
1	1942	2	4	1	3	1	0	0	0	0	0	0	0	0	0	3	1	2	1	1	2	2	2	2	2	2	6	1	4	1	6	22	0	6	8	0	0	3	3	0	0	0	0	0	0	1	1	0	0
1	1934	2	4	1	3	1	0	0	0	0	0	0	0	0	0	2	2	1	1	5	1	1	1	1	1	1	4	4	5	3	4	17	50	3	7	3	3	3	3	3	0	3	2	3	3	4	1	3	3
1	1943	2	4	2	3	1	1	0	0	1	0	1	0	0	0	3	2	1	1	3	3	3	2	2	2	2	2	2	2	5	6	20.5	30	5	8	3	3	3	0	0	0	0	3	0	0	2	1	0	0
2	1949	2	4	1	3	1	0	0	0	0	0	0	0	0	0	1	2	1	1	5	1	1	1	1	2	2	1	1	2	5	6	20	15	5.5	6	0	3	3	3	0	3	3	0	3	0	4	1	3	3
1	1926	2	4	2	3	1	0	0	0	0	0	0	0	0	0	3	2	1	1	4	3	1	2	2	2	2	2	1	1	6	6	20	5	6	10	1	3	3	2	0	0	0	1	0	2	2	1	0	0
1	1951	2	4	1	3	1	0	0	0	0	0	0	0	0	0	1	2	1	2	5	1	1	1	1	1	1	4	5	5	1	1	22	15	6	8	2	0	0	0	0	0	0	0	0	0	2	1	3	3
2	1947	2	4	2	3	1	0	0	0	0	0	0	0	0	0	3	1	1	2	3	3	2	2	2	2	2	3	4	4	4	5	21.5	60	6	7	2	1	3	1	2	0	1	2	1	0	3	1	2	1
